# Supplementary material for: Transcriptome analysis of the effect of C-C chemokine receptor 5 deficiency on cell response to Toxoplasma gondii in brain cells
Source: BMC Genomics. 2019 Sep 11;20:705. doi: 10.1186/s12864-019-6076-4 (PMC6737708; doi:10.1186/s12864-019-6076-4)
Supplement: Supplementary file 2 — Additional file 2: Table S2. Detailed data for top 10 GO terms overrepresented in the DEGs in which upregulation during T. gondii infection was impaired by CCR5-deficiency in astrocytes and microglia. (XLSX 12 kb) [file 12864_2019_6076_MOESM2_ESM.xlsx]

## Sheet: Sheet1
Table S2. Detailed data for top 10 GO terms overrepresented in the DEGs in which upregulation during infection was impaired by CCR5-deficiency in astrocytes and microglia.
Cell type	Accession no.	# DEGs	# reference genes	GO term	FDR	DEGs in category
Astrocyte	GO:0006952	49	1416	defense response	8.08644e-24	Chil1, Ptx3, Saa3, Gbp2b, Hmox1, C3, Zfp36, Tlr2, Fas, Gbp4, Oas2, Cacna1e, Ifit3, Trim30a, Elf4, Gbp9, Ifit1, Gbp7, F830016B08Rik, Tap2, Mx1, Iigp1, Mx2, Tapbp, Icam1, Ccl22, Igtp, Oasl2, Ifit2, Stat1, H2-K1, Bcl3, Tap1, Birc2, Dtx3l, Nfkbia, Herc6, Tnfrsf10b, Cspg4, Trim25, Rtp4, Bst2, Tnip1, Ptpn2, Lcn2, Irf1, B2m, Usp18, Ifitm3
	GO:0002376	58	2282	immune system process	5.67246e-22	Ptx3, Spib, Gbp2b, Hmox1, C3, Zfp36, Tlr2, Fas, Gbp4, Oas2, Ifit3, Ahr, Trim30a, Elf4, Psmb9, Tapbpl, Gbp9, Cd274, Ifit1, Cdkn1a, Gbp7, Tap2, Mx1, Iigp1, Mx2, Tapbp, H2-T22, Cyp7b1, H2-D1, Icam1, Ccl22, Psmb8, Pde4b, Oasl2, Ifit2, Nr4a3, Stat1, H2-K1, Bcl3, Tap1, Birc2, Vcam1, Dtx3l, Nfkbia, Herc6, Tnfrsf10b, Trim25, H2-Q4, Rtp4, Bst2, Tnip1, Ptpn2, Lcn2, Traf2, Irf1, Rnf31, B2m, Ifitm3
	GO:0006955	45	1297	immune response	2.4505e-21	Ptx3, Gbp2b, Hmox1, C3, Tlr2, Fas, Gbp4, Oas2, Ifit3, Trim30a, Elf4, Gbp9, Cd274, Ifit1, Gbp7, Tap2, Mx1, Iigp1, Mx2, H2-D1, Icam1, Ccl22, Pde4b, Oasl2, Ifit2, Nr4a3, Stat1, H2-K1, Bcl3, Tap1, Birc2, Dtx3l, Nfkbia, Herc6, Tnfrsf10b, Trim25, Bst2, Tnip1, Ptpn2, Lcn2, Traf2, Irf1, Rnf31, B2m, Ifitm3
	GO:0051707	34	879	response to other organism	1.70424e-18	Ptx3, Gbp2b, Zfp36, Tlr2, Fas, Gbp4, Oas2, Ifit3, Trim30a, Gbp9, Cd274, Ifit1, Gbp7, Tap2, Mx1, Iigp1, Mx2, Pde4b, Oasl2, Ifit2, Stat1, H2-K1, Bcl3, Dtx3l, Nfkbia, Tnfrsf10b, Trim25, Rtp4, Bst2, Tnip1, Lcn2, Irf1, B2m, Ifitm3
	GO:0043207	34	881	response to external biotic stimulus	1.70424e-18	Ptx3, Gbp2b, Zfp36, Tlr2, Fas, Gbp4, Oas2, Ifit3, Trim30a, Gbp9, Cd274, Ifit1, Gbp7, Tap2, Mx1, Iigp1, Mx2, Pde4b, Oasl2, Ifit2, Stat1, H2-K1, Bcl3, Dtx3l, Nfkbia, Tnfrsf10b, Trim25, Rtp4, Bst2, Tnip1, Lcn2, Irf1, B2m, Ifitm3
	GO:0009607	34	924	response to biotic stimulus	8.77085e-18	Ptx3, Gbp2b, Zfp36, Tlr2, Fas, Gbp4, Oas2, Ifit3, Trim30a, Gbp9, Cd274, Ifit1, Gbp7, Tap2, Mx1, Iigp1, Mx2, Pde4b, Oasl2, Ifit2, Stat1, H2-K1, Bcl3, Dtx3l, Nfkbia, Tnfrsf10b, Trim25, Rtp4, Bst2, Tnip1, Lcn2, Irf1, B2m, Ifitm3
	GO:0045087	32	700	innate immune response	9.74845e-18	Ptx3, Gbp2b, C3, Tlr2, Gbp4, Oas2, Ifit3, Trim30a, Elf4, Gbp9, Ifit1, Gbp7, Tap2, Mx1, Iigp1, Mx2, Ccl22, Oasl2, Ifit2, Stat1, Tap1, Birc2, Dtx3l, Nfkbia, Herc6, Trim25, Bst2, Tnip1, Ptpn2, Lcn2, Irf1, Ifitm3
	GO:0002252	31	657	immune effector process	4.50422e-17	Ptx3, Gbp2b, Hmox1, C3, Tlr2, Fas, Gbp4, Oas2, Ifit3, Trim30a, Ifit1, Tap2, Mx1, Mx2, H2-D1, Icam1, Oasl2, Ifit2, Nr4a3, Stat1, H2-K1, Bcl3, Tap1, Dtx3l, Trim25, Rtp4, Bst2, Traf2, Irf1, B2m, Ifitm3
	GO:0006950	61	3356	response to stress	4.50414e-16	Chil1, Ptx3, Saa3, Gbp2b, Hmox1, Dusp15, Gadd45b, C3, Zfp36, Tlr2, Fam129a, Fas, Gbp4, Rcan1, Oas2, Cacna1e, Ifit3, Trim30a, Elf4, Gbp9, Ifit1, Cdkn1a, Gbp7, F830016B08Rik, Tap2, Mx1, Iigp1, Mx2, Tapbp, Icam1, Ccl22, Phlda3, Fgf2, Igtp, Oasl2, Uba7, Ifit2, Nr4a3, Stat1, H2-K1, Eda2r, Bcl3, Tap1, Birc2, Dtx3l, Nfkbia, Herc6, Tnfrsf10b, Cspg4, Trim25, Shisa5, Rtp4, Bst2, Tnip1, Ptpn2, Lcn2, Traf2, …
	GO:0098542	23	505	defense response to other organism	5.74067e-13	Gbp2b, Tlr2, Gbp4, Oas2, Ifit3, Trim30a, Gbp9, Ifit1, Gbp7, Mx1, Iigp1, Mx2, Oasl2, Ifit2, Stat1, H2-K1, Bcl3, Dtx3l, Trim25, Rtp4, Bst2, Irf1, Ifitm3
Microglia	GO:0001819	15	401	positive regulation of cytokine production	4.79041e-06	Csf2, Mcoln2, Tnfsf15, Il6, Ptgs2, Cd83, Nlrp3, Il12b, Rel, Jak2, Cd40, Traf2, Pde4b, Egr1, Tlr2
	GO:0002237	12	359	response to molecule of bacterial origin	6.24414e-05	Cxcl1, Il6, Ptgs2, Nlrp3, Il12b, Prdm1, Jak2, Cd40, Ptger2, Nfkb1, Pde4b, Tlr2
	GO:0006954	16	646	inflammatory response	6.44472e-05	Cxcl1, Il6, Ptgs2, Adora2a, Nlrp3, Il12b, Calcrl, Rel, Nfkb2, Jak2, Cd40, Ptger2, Nfkb1, Nfkbiz, Notch2, Tlr2
	GO:0001816	17	704	cytokine production	6.44472e-05	Csf2, Mcoln2, Tnfsf15, Il6, Ptgs2, Cd83, Nlrp3, Il12b, Rel, Jak2, Cd40, Traf2, Nfkb1, Pde4b, Egr1, Notch2, Tlr2
	GO:0001817	16	632	regulation of cytokine production	6.86305e-05	Csf2, Mcoln2, Tnfsf15, Il6, Ptgs2, Cd83, Nlrp3, Il12b, Rel, Jak2, Cd40, Traf2, Nfkb1, Pde4b, Egr1, Tlr2
	GO:0032496	11	338	response to lipopolysaccharide	9.56244e-05	Cxcl1, Il6, Ptgs2, Nlrp3, Il12b, Prdm1, Jak2, Cd40, Ptger2, Nfkb1, Pde4b
	GO:0051240	26	1729	positive regulation of multicellular organismal process	0.000167359	Csf2, Edn1, Cxcl1, Csf3, Mcoln2, Tnfsf15, Il6, Ptgs2, Penk, Adora2a, Cd83, Epha4, Nlrp3, Il12b, Rel, Prdm1, Jak2, Cd40, Traf2, Hcar2, Plpp3, Pde4b, Egr1, Notch2, Skil, Tlr2
	GO:0001934	19	951	positive regulation of protein phosphorylation	0.000169028	Csf2, Edn1, Csf3, Tnfsf15, Il6, Ptgs2, Acsl1, Epha4, Il12b, Areg, Gadd45b, Jak2, Cd40, Traf2, Plpp3, Psmd10, Egr1, Notch2, Tlr2
	GO:0042327	19	998	positive regulation of phosphorylation	0.000259636	Csf2, Edn1, Csf3, Tnfsf15, Il6, Ptgs2, Acsl1, Epha4, Il12b, Areg, Gadd45b, Jak2, Cd40, Traf2, Plpp3, Psmd10, Egr1, Notch2, Tlr2
	GO:0010033	32	2944	response to organic substance	0.000259636	Cyfip2, Csf2, Cxcl1, Csf3, Il6, Ptgs2, Adora2a, Acsl1, Cd83, Epha4, Nlrp3, Il12b, Calcrl, Ahr, Areg, Stx11, Hspa4l, Rel, Prdm1, Nfkb2, Sh3bp4, Jak2, Cd40, Ptger2, Traf2, Nfkb1, Pde4b, Rhoq, Egr1, Notch2, Skil, Tlr2
