# Supplementary material for: Transcriptome analysis of the effect of C-C chemokine receptor 5 deficiency on cell response to Toxoplasma gondii in brain cells
Source: BMC Genomics. 2019 Sep 11;20:705. doi: 10.1186/s12864-019-6076-4 (PMC6737708; doi:10.1186/s12864-019-6076-4)
Supplement: Supplementary file 8 — Additional file 8: Table S4. Genes up/downregulated just by CCR5-deficiency regardless of T. gondii infection. DEGs were identified by comparing between the uninfected wild-type and uninfected CCR5-deficient mice, with a threshold of 2-fold change and < 0.05 false discovery rate. (XLSX 114 kb) [file 12864_2019_6076_MOESM8_ESM.xlsx]

## Sheet: Astrocyte_down
Genes downregulated by CCR5-deficiency in astrocytes
ENSEMBL ID	Gene symbol	Mean normalized count		Log2 fold change	FDR
		uninfected WT	uninfected CCR5KO
ENSMUSG00000063646	Jakmip1	13	0	5.28	0.00027
ENSMUSG00000040055	Gjb6	17	1	3.82	0.0023
ENSMUSG00000025963	Mdh1b	12	1	3.37	0.012
ENSMUSG00000025515	Muc2	15	1	3.13	0.0052
ENSMUSG00000050663	Trhde	10	1	3.09	0.022
ENSMUSG00000046607	Hrk	23	3	2.93	0.00074
ENSMUSG00000038224	Serpinf2	24	3	2.8	0.00022
ENSMUSG00000005716	Pvalb	168	23	2.78	6.1e-24
ENSMUSG00000032303	Chrna3	27	4	2.68	0.00083
ENSMUSG00000082820	Gm13803	11	1	2.66	0.018
ENSMUSG00000041708	Mpped1	48	8	2.63	1.5e-07
ENSMUSG00000037280	Galnt6	36	5	2.63	8.5e-06
ENSMUSG00000078915	Hsp25-ps1	142	22	2.63	5.3e-15
ENSMUSG00000028927	Padi2	1152	190	2.63	7.4e-84
ENSMUSG00000028801	Stpg1	21	3	2.58	0.00096
ENSMUSG00000009487	Otog	35	6	2.55	1.8e-05
ENSMUSG00000010136	Pifo	17	3	2.55	0.0063
ENSMUSG00000024922	Ovol1	10	1	2.51	0.033
ENSMUSG00000022479	Vdr	222	41	2.49	3.9e-25
ENSMUSG00000044734	Serpinb1a	19	3	2.48	0.0019
ENSMUSG00000022431	Ribc2	13	2	2.47	0.015
ENSMUSG00000001095	Slc13a2	16	2	2.45	0.0078
ENSMUSG00000031980	Agt	865	162	2.45	3.9e-58
ENSMUSG00000022468	Endou	25	4	2.41	0.00048
ENSMUSG00000032523	Hhatl	12	1	2.4	0.019
ENSMUSG00000031070	Mrgprf	83	17	2.31	1.4e-10
ENSMUSG00000027875	Hmgcs2	23	5	2.25	0.0013
ENSMUSG00000035539	E230008N13Rik	22	4	2.23	0.0014
ENSMUSG00000016995	Matn4	22	4	2.22	0.0016
ENSMUSG00000086541	Has2os	13	2	2.21	0.015
ENSMUSG00000019772	Vip	44	10	2.21	6.6e-06
ENSMUSG00000035179	Ppp1r32	16	3	2.2	0.0077
ENSMUSG00000022015	Tnfsf11	18	3	2.2	0.0079
ENSMUSG00000032087	Dscaml1	25	6	2.18	0.0015
ENSMUSG00000005320	Fgfr4	13	2	2.18	0.018
ENSMUSG00000021879	Dnah12	16	4	2.18	0.0078
ENSMUSG00000022512	Cldn1	15	2	2.17	0.017
ENSMUSG00000021303	Gng4	10	1	2.16	0.048
ENSMUSG00000053161	Daw1	46	9	2.14	2.8e-05
ENSMUSG00000025175	Fn3k	21	4	2.13	0.0024
ENSMUSG00000020932	Gfap	40645	9311	2.13	1.1e-60
ENSMUSG00000020591	Ntsr2	1844	424	2.12	6.6e-94
ENSMUSG00000034467	Dynlrb2	30	6	2.1	0.00045
ENSMUSG00000039109	F13a1	64	15	2.1	2.3e-07
ENSMUSG00000042254	Cilp	48	10	2.08	6.3e-06
ENSMUSG00000029095	Ablim2	293	71	2.08	3.8e-28
ENSMUSG00000039110	Mycbpap	19	4	2.07	0.015
ENSMUSG00000029219	Slc10a4	12	3	2.06	0.029
ENSMUSG00000011154	1700026D08Rik	15	3	2.04	0.017
ENSMUSG00000024899	Papss2	793	194	2.03	8.1e-63
ENSMUSG00000028270	Gbp2	147	35	2.02	3.9e-17
ENSMUSG00000040093	Bmf	1103	275	2	1.1e-91
ENSMUSG00000022358	Fbxo32	345	85	2	7.9e-32
ENSMUSG00000045761	Fam179a	116	28	1.99	5.4e-13
ENSMUSG00000004951	Hspb1	149	37	1.99	1.5e-12
ENSMUSG00000021903	Galnt15	60	15	1.99	2.2e-07
ENSMUSG00000018411	Mapt	829	213	1.98	1.8e-55
ENSMUSG00000032495	Lrrc2	24	6	1.98	0.0021
ENSMUSG00000000732	Icosl	98	26	1.98	1.2e-10
ENSMUSG00000032492	Pth1r	289	70	1.98	8.5e-23
ENSMUSG00000026271	Gpr35	11	3	1.96	0.04
ENSMUSG00000086742	Gm16201	13	3	1.95	0.025
ENSMUSG00000022759	4930451C15Rik	68	17	1.93	7.6e-08
ENSMUSG00000028294	1700003M02Rik	84	21	1.91	3.5e-09
ENSMUSG00000020034	Tcp11l2	339	86	1.91	1.8e-17
ENSMUSG00000083076	Gm11408	16	4	1.9	0.024
ENSMUSG00000026163	Sphkap	38	11	1.9	9.4e-05
ENSMUSG00000026725	Tnn	95	27	1.89	5.2e-10
ENSMUSG00000041607	Mbp	113	29	1.88	6.3e-10
ENSMUSG00000028167	Bdh2	15	3	1.88	0.021
ENSMUSG00000021091	Serpina3n	3194	870	1.88	2.9e-170
ENSMUSG00000045655	Fam216b	53	14	1.88	1.6e-06
ENSMUSG00000052572	Dlg2	24	7	1.87	0.0023
ENSMUSG00000041992	Rapgef5	19	5	1.86	0.0086
ENSMUSG00000040495	Chrm4	17	4	1.86	0.011
ENSMUSG00000041323	Ak7	33	10	1.86	0.0067
ENSMUSG00000075510	Fam187a	63	17	1.85	2.5e-07
ENSMUSG00000037996	Slc24a2	36	10	1.85	0.00015
ENSMUSG00000044948	Wdr96	94	26	1.84	1.2e-08
ENSMUSG00000041361	Myzap	44	12	1.83	6.9e-05
ENSMUSG00000068428	Gmnc	55	14	1.83	2.2e-06
ENSMUSG00000020334	Slc22a4	158	44	1.82	1.3e-13
ENSMUSG00000048782	Insc	18	4	1.82	0.012
ENSMUSG00000049555	Tmie	241	70	1.82	4.6e-13
ENSMUSG00000015085	Entpd2	99	26	1.82	1.4e-08
ENSMUSG00000028214	Gem	711	204	1.8	5.3e-46
ENSMUSG00000025359	Pmel	12	3	1.79	0.042
ENSMUSG00000036570	Fxyd1	58	17	1.79	2e-06
ENSMUSG00000086003	B230206L02Rik	18	4	1.78	0.02
ENSMUSG00000026077	Npas2	114	32	1.78	2.4e-11
ENSMUSG00000050122	Vwa3b	31	8	1.77	0.0019
ENSMUSG00000018822	Sfrp5	51	15	1.76	0.00033
ENSMUSG00000002831	Plin4	30	9	1.75	0.00091
ENSMUSG00000072945	Ripply1	266	81	1.75	2.4e-20
ENSMUSG00000041771	Slc24a4	46	13	1.75	6.6e-05
ENSMUSG00000023031	Cela1	26	6	1.74	0.0089
ENSMUSG00000022861	Dgkg	59	17	1.74	2.2e-06
ENSMUSG00000043629	1700019D03Rik	16	4	1.71	0.038
ENSMUSG00000019577	Pdk4	409	125	1.71	6.4e-34
ENSMUSG00000038239	Hrc	19	5	1.71	0.014
ENSMUSG00000022132	Cldn10	114	33	1.7	1.6e-05
ENSMUSG00000034472	Rasd2	37	12	1.7	0.00034
ENSMUSG00000029005	Draxin	743	233	1.69	2.8e-48
ENSMUSG00000028755	Cda	23	7	1.67	0.01
ENSMUSG00000070287	Slc35g2	64	19	1.66	2e-06
ENSMUSG00000047686	Zcchc5	35	11	1.66	0.00064
ENSMUSG00000087042	Gm11611	39	11	1.66	0.00024
ENSMUSG00000041423	Paqr6	99	31	1.65	2.6e-09
ENSMUSG00000022805	Maats1	121	40	1.63	1.5e-11
ENSMUSG00000018581	Dnah11	124	40	1.63	8.3e-12
ENSMUSG00000035200	Chrnb4	41	14	1.62	0.00053
ENSMUSG00000025537	Phkg1	159	52	1.62	3e-13
ENSMUSG00000054477	Kcnn2	203	66	1.62	4.8e-17
ENSMUSG00000034810	Scn7a	38	11	1.62	0.00037
ENSMUSG00000021250	Fos	983	321	1.6	2.2e-61
ENSMUSG00000052188	Gm14964	39	14	1.6	0.00064
ENSMUSG00000064246	Chi3l1	157	52	1.6	4.3e-13
ENSMUSG00000087400	Gm15270	29	10	1.6	0.019
ENSMUSG00000036560	Lgi4	54	18	1.59	2.5e-05
ENSMUSG00000037705	Tecta	77	25	1.59	3.7e-07
ENSMUSG00000052605	Isoc2b	39	13	1.59	0.0012
ENSMUSG00000020672	Sntg2	46	14	1.57	0.00069
ENSMUSG00000073888	Ccl27a	14	4	1.57	0.048
ENSMUSG00000031613	Hpgd	418	142	1.56	2e-27
ENSMUSG00000084616	Gm25047	22	7	1.56	0.0098
ENSMUSG00000044037	Als2cl	2297	774	1.56	9.8e-65
ENSMUSG00000025993	Slc40a1	50	15	1.55	0.0004
ENSMUSG00000015829	Tnr	706	236	1.55	1e-35
ENSMUSG00000055022	Cntn1	1532	518	1.55	2.5e-42
ENSMUSG00000050114	Prdx6b	346	114	1.55	6.5e-11
ENSMUSG00000038453	Srcin1	260	91	1.54	3.6e-20
ENSMUSG00000036551	Akap14	17	6	1.54	0.025
ENSMUSG00000021136	Smoc1	1324	454	1.53	2.5e-58
ENSMUSG00000015090	Ptgds	41	15	1.52	0.00072
ENSMUSG00000037161	Mgarp	92	31	1.52	7.3e-08
ENSMUSG00000041696	Rasl12	161	54	1.51	3.4e-12
ENSMUSG00000049608	Gpr55	29	10	1.51	0.0034
ENSMUSG00000053153	Spag16	23	7	1.5	0.012
ENSMUSG00000073418	C4b	576	201	1.5	1.9e-28
ENSMUSG00000031385	Plxnb3	58	20	1.5	1.5e-05
ENSMUSG00000061576	Dpp6	86	31	1.49	1.1e-07
ENSMUSG00000085584	Rgag1	19	8	1.49	0.035
ENSMUSG00000039457	Ppl	127	44	1.49	5e-08
ENSMUSG00000023484	Prph	17	6	1.48	0.047
ENSMUSG00000027544	Nfatc2	253	92	1.48	2.3e-15
ENSMUSG00000010021	Kif19a	43	15	1.48	0.00051
ENSMUSG00000091971	Hspa1a	18	5	1.48	0.041
ENSMUSG00000066196	Spag8	50	18	1.47	0.00074
ENSMUSG00000024245	Tmem178	187	65	1.47	5.4e-12
ENSMUSG00000050640	Tmem150c	38	14	1.47	0.002
ENSMUSG00000003526	Prodh	68	25	1.47	3.4e-06
ENSMUSG00000033849	B3galt2	59	23	1.46	0.00054
ENSMUSG00000006342	Susd2	71	24	1.46	0.00058
ENSMUSG00000028064	Sema4a	62	22	1.46	1.2e-05
ENSMUSG00000040280	Ndufa4l2	139	53	1.46	1.9e-06
ENSMUSG00000024347	Psd2	1823	662	1.45	1.1e-69
ENSMUSG00000085455	1810059H22Rik	29	9	1.45	0.0086
ENSMUSG00000041261	Car8	191	68	1.45	2.4e-14
ENSMUSG00000089736	Gm14378	33	11	1.45	0.011
ENSMUSG00000045875	Adra1a	137	52	1.45	4.1e-10
ENSMUSG00000067586	S1pr3	4029	1479	1.44	7e-28
ENSMUSG00000021991	Cacna2d3	25	9	1.44	0.0076
ENSMUSG00000046352	Gjb2	22	8	1.43	0.015
ENSMUSG00000042599	Jhdm1d	1130	416	1.42	4.6e-18
ENSMUSG00000027954	Efna1	45	17	1.42	0.00046
ENSMUSG00000074259	Gramd2	27	9	1.41	0.0079
ENSMUSG00000035910	Dcdc2a	70	28	1.41	3.6e-05
ENSMUSG00000029419	Gm996	59	24	1.41	0.002
ENSMUSG00000079484	Phyhd1	81	28	1.41	1.5e-05
ENSMUSG00000017417	Plxdc1	105	41	1.41	1.1e-07
ENSMUSG00000026576	Atp1b1	4477	1687	1.4	3.4e-128
ENSMUSG00000040759	Cmtm5	59	23	1.4	5.3e-05
ENSMUSG00000074580	4931440P22Rik	22	7	1.4	0.024
ENSMUSG00000053263	Gm12592	23	9	1.4	0.013
ENSMUSG00000043020	Wdr63	28	11	1.4	0.0098
ENSMUSG00000049281	Scn3b	171	63	1.4	3.3e-12
ENSMUSG00000042417	Ccno	31	12	1.39	0.0032
ENSMUSG00000096054	Syne1	92	33	1.39	2.3e-06
ENSMUSG00000045532	C1ql1	592	231	1.38	3.8e-24
ENSMUSG00000035606	Ky	35	13	1.38	0.0021
ENSMUSG00000020014	Gm872	494	191	1.38	7.3e-30
ENSMUSG00000039533	Mmd2	4920	1886	1.38	4.5e-48
ENSMUSG00000082301	Gm14032	102	37	1.37	1.1e-05
ENSMUSG00000037738	Nek5	57	21	1.37	8.8e-05
ENSMUSG00000033857	Engase	138	54	1.37	6.9e-09
ENSMUSG00000060224	Pyroxd2	159	60	1.37	2.5e-09
ENSMUSG00000040373	Cacng5	1271	493	1.36	4.8e-49
ENSMUSG00000004885	Crabp2	136	53	1.36	5.9e-08
ENSMUSG00000036667	Fam115a	2385	929	1.36	4.1e-64
ENSMUSG00000039099	Wdr93	22	7	1.36	0.035
ENSMUSG00000039217	Il18	53	18	1.36	0.0066
ENSMUSG00000042707	Dnali1	167	66	1.35	1.8e-10
ENSMUSG00000070337	Gpr179	330	131	1.35	2.2e-20
ENSMUSG00000034855	Cxcl10	27	9	1.35	0.018
ENSMUSG00000051951	Xkr4	27	11	1.35	0.0084
ENSMUSG00000015354	Pcolce2	221	87	1.35	5.1e-12
ENSMUSG00000049612	Omg	81	32	1.34	2.2e-05
ENSMUSG00000024330	Col11a2	69	28	1.34	6.8e-05
ENSMUSG00000037683	Armc3	101	41	1.34	6.4e-07
ENSMUSG00000026380	Tfcp2l1	136	52	1.34	1.1e-09
ENSMUSG00000038530	Rgs4	204	80	1.34	5.3e-10
ENSMUSG00000040147	Maob	56	23	1.34	0.00019
ENSMUSG00000029335	Bmp3	29	11	1.33	0.0076
ENSMUSG00000020077	Srgn	38	15	1.33	0.0017
ENSMUSG00000036502	Tmem255a	306	122	1.33	9.7e-17
ENSMUSG00000030790	Adm	778	307	1.33	3.4e-26
ENSMUSG00000002475	Abhd3	185	71	1.32	2.5e-10
ENSMUSG00000028150	Rorc	39	14	1.32	0.0098
ENSMUSG00000029061	Mmp23	40	15	1.32	0.0019
ENSMUSG00000057054	Inca1	61	25	1.32	8.8e-05
ENSMUSG00000064115	Cadm2	408	160	1.31	7.9e-19
ENSMUSG00000059854	Hydin	40	16	1.31	0.0019
ENSMUSG00000082361	Btc	25	11	1.31	0.031
ENSMUSG00000061322	Dnaic1	51	19	1.31	0.00052
ENSMUSG00000033949	Trim36	40	16	1.31	0.002
ENSMUSG00000026701	Prdx6	7056	2840	1.31	3.9e-33
ENSMUSG00000011148	Adssl1	20	8	1.31	0.034
ENSMUSG00000031111	Igsf1	97	37	1.31	4.4e-06
ENSMUSG00000047216	Cdh19	157	60	1.31	1e-08
ENSMUSG00000026489	Adck3	66	25	1.31	0.00032
ENSMUSG00000040189	Ccdc114	240	99	1.3	4.7e-14
ENSMUSG00000022040	Ephx2	54	21	1.3	0.00021
ENSMUSG00000022218	Tgm1	287	118	1.3	1.1e-15
ENSMUSG00000033083	Tbc1d4	817	332	1.29	1.6e-40
ENSMUSG00000073102	Drc1	336	139	1.28	7.3e-20
ENSMUSG00000036510	Cdh8	31	14	1.28	0.015
ENSMUSG00000020641	Rsad2	27	10	1.27	0.037
ENSMUSG00000022270	Fam134b	479	201	1.27	1.1e-23
ENSMUSG00000028838	Extl1	64	28	1.27	9.5e-05
ENSMUSG00000034059	Ypel4	227	97	1.27	1.9e-05
ENSMUSG00000074577	Fam65c	49	19	1.27	0.0021
ENSMUSG00000049252	Lrp1b	123	51	1.27	1.4e-08
ENSMUSG00000015533	Itga2	418	176	1.26	2.8e-23
ENSMUSG00000048029	Eno4	80	34	1.26	2.9e-05
ENSMUSG00000017446	C1qtnf1	483	200	1.26	8.5e-25
ENSMUSG00000038393	Txnip	1849	779	1.26	9.1e-56
ENSMUSG00000040258	Nxph4	75	33	1.26	0.0023
ENSMUSG00000031351	Zfp185	64	28	1.25	0.00061
ENSMUSG00000020963	Tshr	66	29	1.25	9.6e-05
ENSMUSG00000051590	Map3k19	244	104	1.25	2.1e-13
ENSMUSG00000044461	Shisa2	39	16	1.24	0.0023
ENSMUSG00000027381	Bcl2l11	1207	508	1.24	6.7e-45
ENSMUSG00000006784	Ttc25	167	69	1.24	3.4e-10
ENSMUSG00000038668	Lpar1	849	365	1.24	4.5e-26
ENSMUSG00000030494	Rhpn2	42	18	1.24	0.0042
ENSMUSG00000026628	Atf3	105	45	1.23	3e-07
ENSMUSG00000085178	1700064E03Rik	21	10	1.23	0.042
ENSMUSG00000027832	Ptx3	324	138	1.23	1.9e-17
ENSMUSG00000086155	9430041J12Rik	44	18	1.23	0.0012
ENSMUSG00000027861	Casq2	21	8	1.23	0.039
ENSMUSG00000033595	Lgi3	114	51	1.23	1.8e-06
ENSMUSG00000032609	Klhdc8b	164	69	1.23	1.9e-07
ENSMUSG00000046782	Ttc6	26	11	1.23	0.034
ENSMUSG00000096883	AI848285	66	26	1.23	0.00018
ENSMUSG00000049353	Rd3	31	14	1.22	0.0096
ENSMUSG00000038354	Ankrd35	47	21	1.22	0.0012
ENSMUSG00000071324	Armc2	455	193	1.22	4.7e-24
ENSMUSG00000022122	Ednrb	18193	7790	1.22	3.6e-61
ENSMUSG00000057103	Cml1	146	59	1.22	2.4e-08
ENSMUSG00000084022	Gm16459	23	9	1.22	0.046
ENSMUSG00000081853	Gm13735	53	23	1.22	0.00056
ENSMUSG00000014776	Nol3	49	22	1.22	0.0011
ENSMUSG00000022783	Spag6	51	21	1.22	0.001
ENSMUSG00000066687	Zbtb16	98	41	1.22	4.5e-06
ENSMUSG00000004558	Ndrg2	5635	2440	1.21	1.6e-75
ENSMUSG00000053111	Fank1	46	19	1.21	0.0014
ENSMUSG00000034648	Lrrn1	1524	654	1.21	4e-34
ENSMUSG00000029769	Ccdc136	1086	465	1.21	2.1e-38
ENSMUSG00000022462	Slc38a2	3447	1487	1.21	8.8e-10
ENSMUSG00000040855	Reps2	99	44	1.21	4.8e-06
ENSMUSG00000052861	Dnah6	56	25	1.21	0.00067
ENSMUSG00000025245	Lztfl1	233	98	1.21	6e-10
ENSMUSG00000030827	Fgf21	24	9	1.2	0.032
ENSMUSG00000083737	Prdx6-ps2	198	84	1.2	2.5e-06
ENSMUSG00000038060	Dlec1	32	14	1.2	0.032
ENSMUSG00000021363	Mak	54	23	1.2	0.0017
ENSMUSG00000018906	P4ha2	1124	488	1.2	3e-29
ENSMUSG00000020674	Pxdn	6097	2654	1.2	2.9e-93
ENSMUSG00000085558	4930412C18Rik	23	10	1.2	0.037
ENSMUSG00000029333	Rasgef1b	139	61	1.2	2.7e-06
ENSMUSG00000038233	Fam198a	34	14	1.2	0.0089
ENSMUSG00000039552	Rsph4a	274	124	1.19	3.2e-08
ENSMUSG00000022235	Cmbl	52	21	1.19	0.0036
ENSMUSG00000019767	Ccdc170	64	28	1.19	0.00036
ENSMUSG00000043795	Gm14492	42	19	1.19	0.0027
ENSMUSG00000034917	Tjp3	33	13	1.18	0.025
ENSMUSG00000048249	Crebrf	258	110	1.18	1e-08
ENSMUSG00000032717	Mdfi	493	220	1.18	5.2e-22
ENSMUSG00000030889	Vwa3a	65	29	1.18	0.00099
ENSMUSG00000003477	Inmt	30	12	1.18	0.022
ENSMUSG00000071398	2410004P03Rik	149	67	1.17	1.2e-08
ENSMUSG00000033192	Lpcat2	72	32	1.17	0.0013
ENSMUSG00000054520	Sh3bp2	168	76	1.17	3.3e-08
ENSMUSG00000003545	Fosb	42	18	1.17	0.0038
ENSMUSG00000028463	Car9	188	82	1.17	5.6e-09
ENSMUSG00000009075	Cabp7	65	27	1.17	0.00036
ENSMUSG00000031762	Mt2	3425	1517	1.17	7.8e-08
ENSMUSG00000033174	Mgll	927	415	1.17	7.7e-23
ENSMUSG00000022425	Enpp2	199	89	1.16	1.2e-10
ENSMUSG00000040978	Gm11992	97	42	1.16	5.9e-06
ENSMUSG00000041809	Efhc1	133	58	1.16	8.6e-08
ENSMUSG00000027570	Col9a3	316	140	1.16	2.2e-11
ENSMUSG00000028803	Nipal3	542	244	1.16	2.1e-21
ENSMUSG00000023236	Scg5	97	43	1.16	8e-06
ENSMUSG00000002985	Apoe	15773	7076	1.16	1.2e-36
ENSMUSG00000079235	Ccdc13	78	35	1.16	0.00015
ENSMUSG00000040929	Rfx3	1600	713	1.16	6.5e-47
ENSMUSG00000049571	9330101J02Rik	160	70	1.16	3.5e-09
ENSMUSG00000020799	Tekt1	80	37	1.16	2.6e-05
ENSMUSG00000050335	Lgals3	244	107	1.16	2e-09
ENSMUSG00000048347	Pcdhb18	44	20	1.16	0.0029
ENSMUSG00000061718	Ppp1r1b	138	62	1.15	2.6e-08
ENSMUSG00000028600	Podn	179	83	1.15	1.3e-07
ENSMUSG00000026389	Steap3	271	120	1.15	5.7e-08
ENSMUSG00000034664	Itga2b	110	50	1.15	3e-05
ENSMUSG00000003420	Fcgrt	166	76	1.14	7.4e-06
ENSMUSG00000059970	Hspa2	999	457	1.14	2.9e-10
ENSMUSG00000033308	Dpyd	95	41	1.14	1.4e-05
ENSMUSG00000026650	Meig1	40	20	1.14	0.024
ENSMUSG00000022790	Igsf11	2664	1214	1.14	5.3e-23
ENSMUSG00000027589	Pcmtd2	660	294	1.14	2.9e-15
ENSMUSG00000004791	Pgf	111	50	1.14	9.1e-07
ENSMUSG00000010044	Zmynd10	37	17	1.14	0.035
ENSMUSG00000031027	Stk33	25	11	1.14	0.042
ENSMUSG00000029096	Htra3	417	193	1.13	8.7e-11
ENSMUSG00000017639	Rab11fip4	1757	803	1.13	1.9e-39
ENSMUSG00000074743	Thbd	101	47	1.13	1.3e-05
ENSMUSG00000050505	Pcdh20	47	21	1.13	0.0018
ENSMUSG00000038077	Kcna6	1810	828	1.13	3e-40
ENSMUSG00000029206	Nsun7	225	102	1.13	6.2e-10
ENSMUSG00000030747	Dgat2	123	56	1.13	8.8e-07
ENSMUSG00000073421	H2-Ab1	25	12	1.12	0.039
ENSMUSG00000003354	Ccdc65	57	26	1.12	0.00062
ENSMUSG00000022044	Stmn4	63	30	1.12	0.0009
ENSMUSG00000031129	Slc9a9	129	58	1.12	1.3e-06
ENSMUSG00000042826	Fgf11	530	247	1.12	2.4e-22
ENSMUSG00000020785	Camkk1	157	72	1.12	4.9e-07
ENSMUSG00000036040	Adamtsl2	248	114	1.12	4.1e-12
ENSMUSG00000052430	Bmpr1b	364	171	1.11	6.9e-17
ENSMUSG00000029675	Eln	611	281	1.11	7.4e-21
ENSMUSG00000091722	Siah3	43	21	1.11	0.012
ENSMUSG00000070498	Tmem132b	2507	1162	1.1	1.9e-38
ENSMUSG00000083282	Ctsf	309	140	1.1	3.4e-13
ENSMUSG00000046167	Gldn	177	81	1.1	4e-08
ENSMUSG00000056073	Grik2	77	33	1.1	0.00093
ENSMUSG00000038860	Garnl3	248	116	1.1	2.9e-11
ENSMUSG00000071550	Wdr52	759	357	1.1	1.2e-28
ENSMUSG00000031825	Crispld2	318	152	1.1	8.9e-11
ENSMUSG00000029442	Wdr66	80	38	1.1	0.00014
ENSMUSG00000031765	Mt1	6631	3104	1.1	1.7e-23
ENSMUSG00000032489	Kif9	153	71	1.1	2.4e-07
ENSMUSG00000035984	Nme5	225	102	1.1	6.3e-10
ENSMUSG00000039904	Gpr37	53	26	1.09	0.002
ENSMUSG00000040473	A330021E22Rik	380	173	1.09	1.2e-10
ENSMUSG00000037627	Rgs22	40	19	1.09	0.0054
ENSMUSG00000066842	Hmcn1	107	48	1.09	1.6e-05
ENSMUSG00000057716	Tmem178b	46	21	1.09	0.0032
ENSMUSG00000016356	Col20a1	37	16	1.09	0.024
ENSMUSG00000036292	Gramd1c	164	74	1.09	6.2e-05
ENSMUSG00000032679	Cd59a	37	16	1.09	0.023
ENSMUSG00000032514	Ttc21a	120	54	1.09	3.3e-06
ENSMUSG00000029337	Fgf5	30	13	1.08	0.032
ENSMUSG00000084834	4930565N06Rik	73	32	1.08	0.035
ENSMUSG00000045259	Klhdc9	54	25	1.08	0.0013
ENSMUSG00000037664	Cdkn1c	203	99	1.08	0.00023
ENSMUSG00000038352	Arl5c	28	12	1.08	0.039
ENSMUSG00000066800	Rnasel	140	66	1.08	2.5e-07
ENSMUSG00000085886	D030047H15Rik	164	79	1.08	1.7e-07
ENSMUSG00000016494	Cd34	120	56	1.08	1.9e-06
ENSMUSG00000030446	Zfp273	40	18	1.08	0.015
ENSMUSG00000073293	Nudt10	32	14	1.07	0.025
ENSMUSG00000044562	Rasip1	34	15	1.07	0.018
ENSMUSG00000021831	Ero1l	875	413	1.06	4.9e-10
ENSMUSG00000005237	Dnah2	124	61	1.06	7.7e-06
ENSMUSG00000070532	1700084C01Rik	97	44	1.06	6.5e-05
ENSMUSG00000024529	Lox	2881	1381	1.06	3e-63
ENSMUSG00000040265	Dnm3	118	55	1.06	2e-06
ENSMUSG00000036995	Asap3	812	394	1.06	4e-23
ENSMUSG00000025350	Rdh5	189	90	1.06	1.3e-09
ENSMUSG00000020901	Pik3r5	52	25	1.06	0.0028
ENSMUSG00000059895	Ptp4a3	1029	497	1.06	4.7e-21
ENSMUSG00000026656	Fcgr2b	29	13	1.06	0.041
ENSMUSG00000049404	Rarres1	37	18	1.06	0.013
ENSMUSG00000090394	4930523C07Rik	205	96	1.06	1.6e-08
ENSMUSG00000071847	Apcdd1	905	441	1.05	9.6e-25
ENSMUSG00000066258	Trim12a	42	20	1.05	0.0068
ENSMUSG00000037686	Aspg	43	21	1.05	0.0058
ENSMUSG00000026679	Enkur	240	115	1.05	4.1e-11
ENSMUSG00000078670	Fam174b	193	90	1.05	3.2e-08
ENSMUSG00000021884	Hacl1	256	124	1.04	4.1e-12
ENSMUSG00000029361	Nos1	29	14	1.04	0.043
ENSMUSG00000022025	Lect1	79	38	1.04	0.00015
ENSMUSG00000019892	Lrriq1	98	48	1.04	3.1e-05
ENSMUSG00000024978	Gpam	2975	1440	1.04	3.5e-19
ENSMUSG00000021453	Gadd45g	1875	917	1.04	1.5e-05
ENSMUSG00000066392	Nrxn3	284	139	1.04	8.9e-13
ENSMUSG00000025545	Clybl	407	194	1.04	2.5e-15
ENSMUSG00000062209	Erbb4	382	184	1.04	4.9e-12
ENSMUSG00000024292	Cyp4f14	62	31	1.04	0.002
ENSMUSG00000057722	Lepr	77	38	1.03	0.00017
ENSMUSG00000025425	St8sia5	70	35	1.03	0.0022
ENSMUSG00000073633	Fbxo36	136	67	1.03	7.1e-07
ENSMUSG00000048677	Tpcn2	259	123	1.03	8.1e-07
ENSMUSG00000033966	Cdkl4	49	24	1.03	0.0057
ENSMUSG00000039763	Dnajc28	154	76	1.03	1.6e-07
ENSMUSG00000024552	Slc14a2	87	45	1.03	0.0043
ENSMUSG00000018166	Erbb3	60	29	1.03	0.00099
ENSMUSG00000020642	Rnf144a	1246	611	1.02	1.4e-33
ENSMUSG00000073650	Gm216	140	70	1.02	1.3e-06
ENSMUSG00000024055	Cyp4f13	208	100	1.02	2.6e-06
ENSMUSG00000038777	Sema6c	80	40	1.02	0.00017
ENSMUSG00000052688	5430435G22Rik	169	85	1.01	4.1e-08
ENSMUSG00000029765	Plxna4	308	151	1.01	9.3e-13
ENSMUSG00000046056	Sbsn	130	67	1.01	0.00012
ENSMUSG00000040972	Igsf21	34	17	1.01	0.023
ENSMUSG00000050808	Muc15	26	13	1.01	0.04
ENSMUSG00000054893	Zfp667	137	65	1.01	8e-05
ENSMUSG00000056598	Lrrc48	97	49	1.01	0.00017
ENSMUSG00000030643	Rab30	158	75	1.01	0.00013
ENSMUSG00000033029	1700088E04Rik	61	30	1.01	0.0016
ENSMUSG00000005686	Ampd3	1924	966	1	1.4e-29
ENSMUSG00000056749	Nfil3	329	166	1	1.6e-13
ENSMUSG00000009376	Met	698	346	1	2.4e-23

## Sheet: Astrocyte_up
Genes upregulated by CCR5-deficiency in astrocytes
ENSEMBL ID	Gene symbol	Mean normalized count		Log2 fold change	FDR
		uninfected WT	uninfected CCR5KO
ENSMUSG00000064039	Ccr1l1	0	11	-6.96	2.7e-06
ENSMUSG00000035448	Ccr3	0	21	-5.92	1.6e-06
ENSMUSG00000049103	Ccr2	0	13	-4.02	1.8e-05
ENSMUSG00000040610	Tlx3	1	12	-3.55	0.00059
ENSMUSG00000038567	Cyp24a1	2	32	-3.47	1.7e-11
ENSMUSG00000065037	Rn7sk	1	16	-3.36	2.7e-05
ENSMUSG00000025784	Clec3b	6	64	-3.27	1.8e-19
ENSMUSG00000004231	Pax2	4	32	-2.84	4.9e-07
ENSMUSG00000029307	Dmp1	2	19	-2.84	1.9e-05
ENSMUSG00000062345	Serpinb2	1	10	-2.83	0.0028
ENSMUSG00000039037	St6galnac5	37	224	-2.57	3e-31
ENSMUSG00000043165	Lor	2	13	-2.5	0.0019
ENSMUSG00000090191	9230105E05Rik	3	18	-2.45	7e-05
ENSMUSG00000054871	Tmem158	109	589	-2.42	6.3e-24
ENSMUSG00000009654	Oit3	2	10	-2.37	0.0036
ENSMUSG00000025582	Nptx1	54	254	-2.2	1.2e-43
ENSMUSG00000067215	Usp51	14	66	-2.2	2.2e-13
ENSMUSG00000083649	Rasl2-9	16	72	-2.12	1.1e-05
ENSMUSG00000039830	Olig2	1088	4622	-2.08	9.9e-132
ENSMUSG00000037211	Spry1	135	572	-2.08	5.4e-56
ENSMUSG00000063506	Arhgap22	19	84	-2.08	6.9e-12
ENSMUSG00000037991	Rmi2	25	106	-2.08	1.2e-14
ENSMUSG00000045930	Clec14a	22	93	-2.08	1.5e-14
ENSMUSG00000024427	Spry4	140	589	-2.06	1.9e-59
ENSMUSG00000070348	Ccnd1	2493	10205	-2.03	2.4e-297
ENSMUSG00000022945	Chaf1b	92	377	-2.01	4e-24
ENSMUSG00000046178	Nxph1	15	61	-1.97	1.7e-09
ENSMUSG00000017724	Etv4	312	1229	-1.97	1.4e-30
ENSMUSG00000028610	Dmrtb1	7	28	-1.96	1.2e-05
ENSMUSG00000090522	Gm5919	4	15	-1.9	0.0023
ENSMUSG00000028069	Gpatch4	65	244	-1.88	1.6e-08
ENSMUSG00000017499	Cdc6	47	170	-1.85	9.1e-21
ENSMUSG00000078452	Raet1d	11	44	-1.84	4.9e-05
ENSMUSG00000028681	Ptch2	5	21	-1.84	0.0021
ENSMUSG00000038917	3930402G23Rik	23	80	-1.81	1.9e-10
ENSMUSG00000044646	Zbtb7c	129	446	-1.78	9.2e-42
ENSMUSG00000029591	Ung	64	221	-1.77	1.6e-30
ENSMUSG00000006585	Cdt1	77	267	-1.77	1.4e-30
ENSMUSG00000005410	Mcm5	465	1590	-1.77	2.3e-45
ENSMUSG00000085601	Gm4969	4	15	-1.77	0.019
ENSMUSG00000042671	Rgs8	301	1022	-1.76	2.5e-51
ENSMUSG00000030606	Hapln3	5	18	-1.75	0.015
ENSMUSG00000000782	Tcf7	130	441	-1.75	7.3e-15
ENSMUSG00000057604	Lmcd1	40	137	-1.75	1.9e-10
ENSMUSG00000067367	Lyar	198	667	-1.74	2.6e-07
ENSMUSG00000060314	Zfp941	5	18	-1.74	0.01
ENSMUSG00000083166	Gm8648	11	39	-1.72	1.4e-05
ENSMUSG00000043051	Disc1	37	121	-1.72	1.4e-15
ENSMUSG00000054013	Tmem179	9	31	-1.71	3.5e-05
ENSMUSG00000052848	C130026L21Rik	5	17	-1.71	0.0046
ENSMUSG00000026532	Spta1	11	37	-1.69	4.7e-06
ENSMUSG00000022422	Dscc1	20	63	-1.69	2.9e-05
ENSMUSG00000089417	Gm22009	5	16	-1.67	0.011
ENSMUSG00000013089	Etv5	267	849	-1.67	2.9e-61
ENSMUSG00000085471	4933423P22Rik	11	37	-1.66	1.4e-05
ENSMUSG00000019960	Dusp6	284	889	-1.65	3.4e-55
ENSMUSG00000062248	Cks2	9	30	-1.65	0.0012
ENSMUSG00000067219	Nipal1	7	21	-1.65	0.0032
ENSMUSG00000030209	Grin2b	5	18	-1.64	0.016
ENSMUSG00000042708	Shcbp1l	3	10	-1.64	0.042
ENSMUSG00000041859	Mcm3	415	1295	-1.64	3.9e-36
ENSMUSG00000056306	Sertm1	17	54	-1.63	1e-07
ENSMUSG00000042115	Klhdc8a	89	272	-1.62	6.2e-25
ENSMUSG00000085982	9530051G07Rik	16	53	-1.62	2.9e-06
ENSMUSG00000058975	Kcnc1	1140	3490	-1.61	3e-151
ENSMUSG00000020427	Igfbp3	4480	13691	-1.61	7.9e-114
ENSMUSG00000046223	Plaur	21	66	-1.61	1.1e-08
ENSMUSG00000075297	H60b	20	62	-1.61	2e-07
ENSMUSG00000021678	F2rl1	53	162	-1.58	6.2e-14
ENSMUSG00000063060	Sox7	27	80	-1.58	3.6e-09
ENSMUSG00000044814	Olfr543	3	10	-1.58	0.038
ENSMUSG00000028553	Angptl3	5	16	-1.58	0.012
ENSMUSG00000030587	2200002D01Rik	4	14	-1.58	0.016
ENSMUSG00000046550	Spin2c	6	18	-1.57	0.007
ENSMUSG00000020020	Usp44	10	31	-1.56	0.003
ENSMUSG00000020486	4-Sep	229	674	-1.56	4e-55
ENSMUSG00000051855	Mest	1130	3316	-1.56	6.1e-47
ENSMUSG00000036800	Fam135b	23	67	-1.55	1.6e-08
ENSMUSG00000001053	N4bp3	33	97	-1.53	2e-08
ENSMUSG00000053219	Raet1e	11	32	-1.53	0.0012
ENSMUSG00000028212	Ccne2	126	366	-1.52	1.5e-26
ENSMUSG00000038894	Irs2	583	1671	-1.52	2.5e-41
ENSMUSG00000032036	Kirrel3	95	274	-1.5	7e-26
ENSMUSG00000025001	Hells	219	623	-1.5	7.3e-40
ENSMUSG00000086506	Gm15911	4	11	-1.5	0.037
ENSMUSG00000031997	Trpc6	4	13	-1.49	0.028
ENSMUSG00000031530	Dusp4	80	226	-1.49	6.2e-15
ENSMUSG00000053846	Lipg	77	215	-1.48	7.6e-18
ENSMUSG00000056758	Hmga2	146	407	-1.47	7.8e-28
ENSMUSG00000005732	Ranbp1	816	2251	-1.46	0.00011
ENSMUSG00000002870	Mcm2	595	1636	-1.46	9.8e-77
ENSMUSG00000035283	Adrb1	157	435	-1.45	1.2e-15
ENSMUSG00000055612	Cdca7	179	495	-1.45	9.7e-30
ENSMUSG00000074575	Kcng1	10	30	-1.45	0.011
ENSMUSG00000048458	Fam212b	304	835	-1.45	1.1e-31
ENSMUSG00000000184	Ccnd2	3786	10315	-1.45	2.9e-183
ENSMUSG00000048636	A730049H05Rik	24	67	-1.44	6.2e-08
ENSMUSG00000006445	Epha2	89	243	-1.44	2.8e-22
ENSMUSG00000052302	Tbc1d30	9	28	-1.43	0.0037
ENSMUSG00000059901	Adamts14	282	762	-1.43	1.2e-43
ENSMUSG00000049521	Cdc42ep1	665	1785	-1.42	9.9e-27
ENSMUSG00000090559	Gm17137	4	12	-1.42	0.041
ENSMUSG00000057387	4922502B01Rik	55	148	-1.4	1.5e-14
ENSMUSG00000095041	AC149090.1	312	828	-1.4	1.2e-41
ENSMUSG00000024525	Impa2	73	199	-1.4	6.2e-08
ENSMUSG00000001036	Epn2	896	2367	-1.4	3.6e-34
ENSMUSG00000049420	Tmem200a	74	196	-1.4	1.2e-13
ENSMUSG00000042228	Lyn	74	193	-1.39	8.1e-17
ENSMUSG00000080778	Gm7199	94	249	-1.38	0.0099
ENSMUSG00000086004	Gm7805	6	17	-1.38	0.024
ENSMUSG00000054165	4922502B01Rik	45	115	-1.38	1.1e-08
ENSMUSG00000050069	Grem2	31	81	-1.38	1.6e-08
ENSMUSG00000074346	1700095B22Rik	10	28	-1.37	0.027
ENSMUSG00000036872	Abcc12	26	67	-1.37	6.2e-07
ENSMUSG00000081656	Gm11246	122	316	-1.35	0.0012
ENSMUSG00000039748	Exo1	94	238	-1.35	1.6e-18
ENSMUSG00000060777	Gm10087	18	46	-1.35	3.5e-05
ENSMUSG00000030432	Rpl28	62	162	-1.34	9.3e-06
ENSMUSG00000040034	Nup43	54	137	-1.34	5.4e-12
ENSMUSG00000059991	Nptx2	119	304	-1.34	5.5e-13
ENSMUSG00000039640	Mrpl12	300	759	-1.33	4.6e-06
ENSMUSG00000037347	Chst7	138	342	-1.33	4.4e-20
ENSMUSG00000005947	Itgae	8	21	-1.33	0.016
ENSMUSG00000020205	Phlda1	114	291	-1.33	8.4e-17
ENSMUSG00000035049	Rrp12	112	283	-1.33	3.8e-17
ENSMUSG00000024486	Hbegf	352	882	-1.32	3.2e-38
ENSMUSG00000082539	Gm15207	20	52	-1.32	0.01
ENSMUSG00000020357	Flt4	6	15	-1.32	0.025
ENSMUSG00000025128	Bhlhe22	9	24	-1.32	0.01
ENSMUSG00000046865	Fbl	41	106	-1.32	2.8e-05
ENSMUSG00000034883	Lrr1	14	34	-1.31	0.0023
ENSMUSG00000053716	Dusp7	234	583	-1.3	2.2e-13
ENSMUSG00000033970	Rfc3	132	325	-1.3	2.1e-21
ENSMUSG00000033762	Recql4	65	163	-1.3	2.8e-13
ENSMUSG00000049036	Tmem121	67	166	-1.29	1.9e-13
ENSMUSG00000046160	Olig1	4366	10665	-1.29	5.3e-90
ENSMUSG00000031750	Il34	11	28	-1.28	0.014
ENSMUSG00000040957	Cables1	29	70	-1.28	1e-06
ENSMUSG00000046179	E2f8	292	715	-1.28	1.2e-18
ENSMUSG00000083668	Gm5648	83	204	-1.28	2.8e-14
ENSMUSG00000022346	Myc	207	507	-1.27	1.3e-07
ENSMUSG00000002384	Bmp8b	7	19	-1.27	0.023
ENSMUSG00000047844	Bex4	27	67	-1.27	0.027
ENSMUSG00000081669	Npm3-ps1	80	196	-1.27	0.00064
ENSMUSG00000019214	Chtf18	99	242	-1.27	8e-17
ENSMUSG00000017861	Mybl2	98	235	-1.26	5.6e-18
ENSMUSG00000055491	Pprc1	378	913	-1.26	5.3e-22
ENSMUSG00000060950	Trmt61a	63	153	-1.26	2.3e-11
ENSMUSG00000025732	Fam195a	56	133	-1.26	2e-10
ENSMUSG00000027342	Pcna	422	1015	-1.26	6.7e-16
ENSMUSG00000021418	Rpp40	24	57	-1.25	0.00024
ENSMUSG00000024349	Tmem173	20	49	-1.24	0.0002
ENSMUSG00000034926	Dhcr24	376	896	-1.24	4.6e-33
ENSMUSG00000038418	Egr1	465	1106	-1.24	9.3e-06
ENSMUSG00000021569	Trip13	87	211	-1.24	6.4e-08
ENSMUSG00000081999	Gm13461	101	239	-1.24	1.1e-15
ENSMUSG00000069793	Slfn9	147	348	-1.24	8.2e-24
ENSMUSG00000021958	Pinx1	118	283	-1.24	0.00014
ENSMUSG00000071078	Nr2c2ap	14	34	-1.23	0.015
ENSMUSG00000055214	Pld5	15	36	-1.23	0.0023
ENSMUSG00000054555	Adam12	1236	2905	-1.23	8.9e-40
ENSMUSG00000030657	Xylt1	392	913	-1.23	4.9e-31
ENSMUSG00000025747	Tyms	83	194	-1.23	7.4e-14
ENSMUSG00000048758	Rpl29	9	22	-1.22	0.02
ENSMUSG00000026669	Mcm10	178	413	-1.22	1.5e-24
ENSMUSG00000049097	Ankrd34a	30	71	-1.22	2.3e-05
ENSMUSG00000023019	Gpd1	215	504	-1.22	6.8e-30
ENSMUSG00000007080	Pole	388	898	-1.22	6.1e-37
ENSMUSG00000020534	Shmt1	116	268	-1.21	1.4e-15
ENSMUSG00000027434	Nkx2-2	76	179	-1.21	0.0034
ENSMUSG00000004891	Nes	5407	12514	-1.21	7.3e-17
ENSMUSG00000034845	Plvap	95	223	-1.21	4.8e-07
ENSMUSG00000034773	BC030867	88	205	-1.21	3.1e-09
ENSMUSG00000002633	Shh	15	34	-1.2	0.0035
ENSMUSG00000014813	Stc1	128	298	-1.2	1e-05
ENSMUSG00000053664	Uck2	49	116	-1.2	0.041
ENSMUSG00000005470	Asf1b	112	263	-1.2	2.5e-11
ENSMUSG00000002835	Chaf1a	255	589	-1.2	1.7e-13
ENSMUSG00000038279	Nop2	217	502	-1.2	1.1e-14
ENSMUSG00000053310	Nrgn	24	57	-1.2	0.0013
ENSMUSG00000031465	Angpt2	353	802	-1.19	1.2e-23
ENSMUSG00000031802	Phxr4	10	25	-1.19	0.034
ENSMUSG00000031112	2610018G03Rik	7	17	-1.19	0.037
ENSMUSG00000026527	Rgs7	60	142	-1.19	1.1e-06
ENSMUSG00000041592	Sdk2	548	1255	-1.19	2.9e-16
ENSMUSG00000033107	Rnf125	8	20	-1.19	0.033
ENSMUSG00000021175	Cdca7l	89	205	-1.19	1.2e-12
ENSMUSG00000022673	Mcm4	668	1516	-1.18	7e-62
ENSMUSG00000020974	Pole2	42	99	-1.18	3.3e-07
ENSMUSG00000001995	Sipa1l2	701	1587	-1.18	1.3e-63
ENSMUSG00000047632	Fgfbp3	80	182	-1.18	1.9e-10
ENSMUSG00000039349	C130074G19Rik	18	43	-1.18	0.0023
ENSMUSG00000037868	Egr2	42	97	-1.18	3.8e-06
ENSMUSG00000083908	Gm6447	22	52	-1.17	0.0014
ENSMUSG00000032113	Chek1	119	270	-1.17	7.9e-18
ENSMUSG00000031629	Mlf1ip	33	74	-1.17	7.1e-05
ENSMUSG00000069899	Gm12166	13	30	-1.17	0.023
ENSMUSG00000009772	Nuak2	102	229	-1.17	5.7e-13
ENSMUSG00000050010	Shisa3	202	459	-1.17	8.3e-11
ENSMUSG00000056836	Gm6851	20	46	-1.16	0.0013
ENSMUSG00000053801	Grwd1	90	200	-1.16	2.9e-09
ENSMUSG00000043858	Nup62	475	1070	-1.16	1.9e-13
ENSMUSG00000022114	Spry2	610	1370	-1.16	1e-40
ENSMUSG00000054999	Naaladl1	19	43	-1.16	0.00047
ENSMUSG00000036006	Fam65b	99	218	-1.16	1e-12
ENSMUSG00000066878	Gm10184	50	115	-1.16	2.9e-06
ENSMUSG00000022537	Tmem44	532	1186	-1.16	1e-42
ENSMUSG00000037239	Spred3	337	755	-1.16	3.7e-07
ENSMUSG00000027490	E2f1	270	606	-1.15	2.2e-12
ENSMUSG00000073705	Apitd1	39	86	-1.15	4.3e-06
ENSMUSG00000042854	Trp53rk	15	35	-1.15	0.0042
ENSMUSG00000021070	Bdkrb2	121	272	-1.14	2.7e-14
ENSMUSG00000023908	Pkmyt1	94	211	-1.14	1.6e-09
ENSMUSG00000009566	Fpgs	150	335	-1.14	1.5e-06
ENSMUSG00000038644	Pold1	503	1109	-1.14	1.5e-48
ENSMUSG00000048007	Timm8a1	9	21	-1.14	0.02
ENSMUSG00000031669	Gins3	65	144	-1.14	5.1e-10
ENSMUSG00000001305	Rrp15	95	211	-1.14	8.7e-11
ENSMUSG00000038587	Akap12	4909	10813	-1.14	5.7e-11
ENSMUSG00000081792	Anp32b-ps1	88	197	-1.14	0.0016
ENSMUSG00000022814	Umps	228	504	-1.14	6.4e-27
ENSMUSG00000026819	Slc25a25	464	1022	-1.13	1.7e-31
ENSMUSG00000042462	Dctpp1	87	191	-1.13	1.2e-11
ENSMUSG00000027276	Jag1	265	581	-1.13	3e-32
ENSMUSG00000092269	Gm9577	14	31	-1.13	0.0095
ENSMUSG00000086965	Gm16314	12	26	-1.12	0.0094
ENSMUSG00000026873	Phf19	232	510	-1.12	2.8e-22
ENSMUSG00000022528	Hes1	103	222	-1.12	3.2e-08
ENSMUSG00000074813	Gm14005	26	59	-1.12	0.0029
ENSMUSG00000085787	Gm13092	65	144	-1.12	0.019
ENSMUSG00000042388	Dlgap3	38	83	-1.12	0.00022
ENSMUSG00000079657	Rab26	147	317	-1.12	4.7e-14
ENSMUSG00000078249	Hmga1-rs1	110	241	-1.12	4.9e-05
ENSMUSG00000055945	Prr18	92	200	-1.11	6.7e-13
ENSMUSG00000027018	Hat1	328	708	-1.11	2.8e-20
ENSMUSG00000020649	Rrm2	846	1825	-1.11	8.1e-23
ENSMUSG00000042489	Clspn	427	928	-1.11	9.6e-13
ENSMUSG00000095567	Noc2l	445	966	-1.11	1.1e-16
ENSMUSG00000057329	Bcl2	191	416	-1.11	2.8e-18
ENSMUSG00000004100	Ppan	169	365	-1.11	1.4e-15
ENSMUSG00000051726	Kcnf1	15	33	-1.11	0.007
ENSMUSG00000056394	Lig1	492	1065	-1.11	2e-23
ENSMUSG00000084113	Gm14277	84	184	-1.1	0.0034
ENSMUSG00000039994	Timeless	233	500	-1.1	3.5e-25
ENSMUSG00000031790	Mmp15	1474	3162	-1.1	6.3e-58
ENSMUSG00000020601	Trib2	777	1660	-1.1	8.3e-34
ENSMUSG00000039055	Eme1	83	181	-1.1	7.7e-08
ENSMUSG00000024451	Arap3	11	26	-1.1	0.033
ENSMUSG00000058006	Mdn1	602	1296	-1.1	3.9e-22
ENSMUSG00000078521	Aunip	22	48	-1.1	0.003
ENSMUSG00000002190	Clgn	31	67	-1.09	3.2e-05
ENSMUSG00000041506	Rrp9	81	172	-1.09	1.9e-10
ENSMUSG00000028010	Gar1	140	301	-1.09	6e-18
ENSMUSG00000032344	Mb21d1	28	61	-1.09	0.00071
ENSMUSG00000041313	Slc7a1	433	920	-1.09	6.2e-23
ENSMUSG00000015112	Slc25a13	60	126	-1.09	2.8e-07
ENSMUSG00000096753	Fam181a	19	42	-1.09	0.0054
ENSMUSG00000045179	Sox3	201	432	-1.09	4.8e-07
ENSMUSG00000030093	Wnt7a	194	417	-1.09	7e-20
ENSMUSG00000015176	Nolc1	570	1213	-1.08	7e-33
ENSMUSG00000033871	Ppargc1b	12	27	-1.08	0.02
ENSMUSG00000039959	Hip1	3126	6614	-1.08	8.9e-101
ENSMUSG00000049511	Htr1b	15	34	-1.08	0.0082
ENSMUSG00000032744	Heyl	37	77	-1.08	0.00038
ENSMUSG00000034329	Brip1	132	278	-1.07	7.5e-15
ENSMUSG00000041605	5730559C18Rik	82	177	-1.07	4.2e-07
ENSMUSG00000024912	Fosl1	29	64	-1.07	0.00071
ENSMUSG00000051220	Ercc6l	189	393	-1.07	1.4e-18
ENSMUSG00000050777	Tmem37	24	50	-1.06	0.00056
ENSMUSG00000026355	Mcm6	604	1257	-1.06	6.2e-24
ENSMUSG00000040663	Clcf1	117	249	-1.06	3.4e-10
ENSMUSG00000038296	Galnt18	89	189	-1.06	3.2e-07
ENSMUSG00000036875	Dna2	95	195	-1.06	1.2e-07
ENSMUSG00000029334	Prkg2	10	22	-1.06	0.031
ENSMUSG00000021294	Kif26a	44	91	-1.06	1.8e-05
ENSMUSG00000028693	Nasp	1077	2250	-1.06	2.8e-08
ENSMUSG00000059796	Eif4a1	415	869	-1.06	0.00029
ENSMUSG00000082332	Gm13384	35	75	-1.06	0.00016
ENSMUSG00000020407	Upp1	86	177	-1.06	3.1e-07
ENSMUSG00000040204	2810417H13Rik	489	1025	-1.06	1e-17
ENSMUSG00000067879	3110035E14Rik	33	68	-1.06	0.00013
ENSMUSG00000027323	Rad51	150	308	-1.06	4.2e-07
ENSMUSG00000030525	Chrna7	12	25	-1.05	0.03
ENSMUSG00000031562	Dctd	90	184	-1.05	1.2e-10
ENSMUSG00000085282	Gm15663	23	50	-1.05	0.00077
ENSMUSG00000020387	Phf15	79	166	-1.05	2.5e-08
ENSMUSG00000078307	AI593442	48	99	-1.05	9.5e-06
ENSMUSG00000068184	Ndufaf2	100	210	-1.05	0.00019
ENSMUSG00000020075	Ddx21	610	1260	-1.05	4.3e-38
ENSMUSG00000007050	Lsm2	172	359	-1.04	7.8e-08
ENSMUSG00000006442	Srm	281	584	-1.04	4.7e-08
ENSMUSG00000044702	Palb2	69	145	-1.04	5.2e-07
ENSMUSG00000082279	Gm12870	50	105	-1.04	1.2e-05
ENSMUSG00000061024	Rrs1	179	373	-1.04	1.5e-11
ENSMUSG00000059743	Fdps	112	233	-1.04	2.7e-10
ENSMUSG00000045671	Spred2	527	1083	-1.03	2.8e-31
ENSMUSG00000000028	Cdc45	115	238	-1.03	8.5e-10
ENSMUSG00000024312	Wdr46	189	390	-1.03	6.6e-18
ENSMUSG00000047443	Fam132b	14	29	-1.02	0.036

## Sheet: Microglia_down
Genes downregulated by CCR5-deficiency in microglia
ENSEMBL ID	Gene symbol	Mean normalized count		Log2 fold change	FDR
		uninfected WT	uninfected CCR5KO
ENSMUSG00000079227	Ccr5	4156	115	5.15	0
ENSMUSG00000021675	F2rl2	42	4	3.44	8.4e-09
ENSMUSG00000048217	Nags	26	2	3.26	1.3e-05
ENSMUSG00000044716	Dok7	509	80	2.64	1.8e-69
ENSMUSG00000024990	Rbp4	83	14	2.59	1e-12
ENSMUSG00000041324	Inhba	1048	184	2.51	3.6e-92
ENSMUSG00000093738	AI606473	24	4	2.45	0.00023
ENSMUSG00000038963	Slco4a1	1542	301	2.34	5.7e-134
ENSMUSG00000072844	G530011O06Rik	41	8	2.32	2.6e-06
ENSMUSG00000000730	Dnmt3l	10	1	2.3	0.041
ENSMUSG00000031898	Dpep3	11	2	2.14	0.05
ENSMUSG00000090125	Pou3f1	24	5	2.13	0.00087
ENSMUSG00000022304	Dpys	17	4	2.11	0.008
ENSMUSG00000016283	H2-M2	64	15	2.1	2.7e-07
ENSMUSG00000076441	Ass1	465	109	2.07	9.8e-44
ENSMUSG00000038179	Slamf7	133	31	2.06	1.4e-13
ENSMUSG00000022303	Dcstamp	288	68	2.05	2.1e-29
ENSMUSG00000048752	Prss50	15	3	2.02	0.018
ENSMUSG00000016349	Eef1a2	259	65	1.97	4.9e-28
ENSMUSG00000022126	Irg1	432	110	1.97	3.2e-07
ENSMUSG00000024395	Lims2	86	21	1.96	2.7e-10
ENSMUSG00000046687	Gm5424	553	143	1.95	6.9e-52
ENSMUSG00000041552	Ptchd1	202	52	1.95	3.7e-22
ENSMUSG00000000317	Bcl6b	15	4	1.88	0.017
ENSMUSG00000044162	Tnip3	100	27	1.87	1.1e-10
ENSMUSG00000045318	Adra2c	22	6	1.83	0.0041
ENSMUSG00000033316	Galnt9	23	6	1.83	0.0044
ENSMUSG00000027219	Slc28a2	18	5	1.83	0.011
ENSMUSG00000053318	Slamf8	654	188	1.78	2.6e-53
ENSMUSG00000029379	Cxcl3	515	148	1.78	7.3e-32
ENSMUSG00000026358	Rgs1	2844	843	1.75	6.9e-71
ENSMUSG00000047415	Gpr68	88	27	1.71	1.4e-08
ENSMUSG00000027611	Procr	566	173	1.71	5.4e-40
ENSMUSG00000029819	Npy	483	146	1.71	5.5e-28
ENSMUSG00000026875	Traf1	110	33	1.7	1.3e-10
ENSMUSG00000050370	Ch25h	1294	401	1.68	8e-65
ENSMUSG00000058427	Cxcl2	383	118	1.68	7e-24
ENSMUSG00000026437	Cdk18	4481	1413	1.66	4.2e-81
ENSMUSG00000021062	Rab15	403	125	1.66	9.6e-28
ENSMUSG00000022237	Ankrd33b	215	68	1.65	2.8e-19
ENSMUSG00000051611	Olfr112	21	7	1.6	0.013
ENSMUSG00000073274	Gm14636	62	20	1.6	6.8e-06
ENSMUSG00000040086	Tnni3k	21	6	1.59	0.016
ENSMUSG00000009654	Oit3	101	33	1.59	3.1e-09
ENSMUSG00000052485	Tmem171	35	12	1.58	0.0012
ENSMUSG00000034641	Cd300ld	2642	882	1.58	1.5e-87
ENSMUSG00000050578	Mmp13	14710	4933	1.58	7.1e-11
ENSMUSG00000018930	Ccl4	3271	1097	1.57	2e-111
ENSMUSG00000019478	Rab4a	63	21	1.55	9.6e-06
ENSMUSG00000054364	Rhob	5613	1921	1.55	3.7e-135
ENSMUSG00000033213	AA467197	508	172	1.54	2.1e-23
ENSMUSG00000003882	Il7r	2011	689	1.54	5.9e-54
ENSMUSG00000024190	Dusp1	629	217	1.54	3.3e-38
ENSMUSG00000051439	Cd14	4395	1525	1.52	1.5e-97
ENSMUSG00000040950	Mgl2	489	169	1.51	2e-29
ENSMUSG00000034226	Rhov	87	31	1.51	3.2e-07
ENSMUSG00000014599	Csf1	9619	3383	1.51	5.4e-97
ENSMUSG00000046908	Ltb4r1	53	19	1.48	8.9e-05
ENSMUSG00000021403	Serpinb9b	44	15	1.47	0.00052
ENSMUSG00000024401	Tnf	454	163	1.47	9.5e-28
ENSMUSG00000055632	Hmcn2	31	11	1.46	0.0054
ENSMUSG00000054556	Gm4876	21	7	1.45	0.028
ENSMUSG00000000982	Ccl3	12459	4567	1.45	9.7e-50
ENSMUSG00000034612	Chst11	2658	976	1.44	8.1e-76
ENSMUSG00000035385	Ccl2	11299	4174	1.44	2.7e-61
ENSMUSG00000049723	Mmp12	230223	85103	1.44	2e-83
ENSMUSG00000048826	Dact2	41	15	1.43	0.002
ENSMUSG00000032786	Alas1	25237	9401	1.42	8.5e-129
ENSMUSG00000030109	Slc6a12	251	94	1.41	1.2e-17
ENSMUSG00000061451	Tmem151a	114	42	1.4	1.2e-07
ENSMUSG00000025355	Mmp19	7427	2827	1.39	4.2e-81
ENSMUSG00000038508	Gdf15	331	126	1.39	1.6e-20
ENSMUSG00000000489	Pdgfb	704	268	1.39	9.8e-37
ENSMUSG00000030785	Cox6a2	50	19	1.38	0.00043
ENSMUSG00000004347	Pde1c	893	349	1.35	1.8e-29
ENSMUSG00000035352	Ccl12	829	327	1.34	1.7e-36
ENSMUSG00000028459	Cd72	557	219	1.34	1.8e-23
ENSMUSG00000035373	Ccl7	2865	1130	1.34	6.3e-12
ENSMUSG00000039062	Anpep	26754	10587	1.34	2.5e-60
ENSMUSG00000053007	Creb5	783	309	1.33	2.8e-34
ENSMUSG00000022358	Fbxo32	1646	653	1.33	2.6e-41
ENSMUSG00000079339	Gm14446	51	20	1.32	0.00042
ENSMUSG00000040435	Ppp1r15a	761	303	1.32	2.1e-34
ENSMUSG00000030344	Akap3	83	33	1.31	8.2e-06
ENSMUSG00000061578	Ksr2	30	12	1.3	0.011
ENSMUSG00000034382	AI661453	23	9	1.3	0.038
ENSMUSG00000020689	Itgb3	262	108	1.29	3.6e-13
ENSMUSG00000032515	Csrnp1	309	127	1.29	2.8e-18
ENSMUSG00000025408	Ddit3	1772	728	1.28	1.9e-46
ENSMUSG00000021701	Plk2	5545	2320	1.26	3.3e-73
ENSMUSG00000020658	Efr3b	255	106	1.26	4.4e-13
ENSMUSG00000034586	Hid1	116	49	1.25	7.4e-07
ENSMUSG00000022895	Ets2	2724	1150	1.24	4.9e-69
ENSMUSG00000009092	Derl3	35	15	1.24	0.016
ENSMUSG00000026077	Npas2	55	23	1.24	0.00066
ENSMUSG00000028583	Pdpn	1819	774	1.23	4.5e-46
ENSMUSG00000055639	Dach1	26	11	1.23	0.025
ENSMUSG00000036098	Myrf	616	263	1.23	2e-22
ENSMUSG00000030878	Cdr2	459	198	1.21	6.1e-21
ENSMUSG00000024659	Anxa1	12565	5450	1.2	3.1e-93
ENSMUSG00000031530	Dusp4	200	86	1.2	2.1e-09
ENSMUSG00000021822	Plau	15267	6648	1.2	2.2e-107
ENSMUSG00000094530	Gm21399	6330	2757	1.2	6.9e-73
ENSMUSG00000015837	Sqstm1	13276	5785	1.2	1.3e-85
ENSMUSG00000032802	Srxn1	2597	1135	1.19	3.1e-63
ENSMUSG00000029254	Stap1	521	227	1.19	3.1e-20
ENSMUSG00000022747	St3gal6	128	56	1.19	2e-07
ENSMUSG00000026628	Atf3	4302	1882	1.19	5.1e-71
ENSMUSG00000029333	Rasgef1b	1055	460	1.19	1.3e-36
ENSMUSG00000054932	Afp	35	15	1.19	0.011
ENSMUSG00000026981	Il1rn	5204	2299	1.18	3.5e-63
ENSMUSG00000063564	Col23a1	208	91	1.17	1.3e-10
ENSMUSG00000022636	Alcam	5380	2396	1.17	1.4e-53
ENSMUSG00000023809	Rps6ka2	543	240	1.17	2.7e-21
ENSMUSG00000089672	Gp49a	5476	2463	1.15	6.3e-52
ENSMUSG00000020407	Upp1	93	41	1.14	3e-05
ENSMUSG00000035107	Dcbld2	1556	704	1.14	2.3e-43
ENSMUSG00000020435	Osbp2	28	13	1.12	0.038
ENSMUSG00000052920	Prkg1	49	22	1.12	0.0047
ENSMUSG00000028691	Prdx1	7213	3325	1.12	2.6e-54
ENSMUSG00000030789	Itgax	5700	2629	1.11	1.3e-63
ENSMUSG00000054342	Kcnn4	335	154	1.11	1.6e-14
ENSMUSG00000049409	Prokr1	188	87	1.11	2.5e-09
ENSMUSG00000030605	Mfge8	16777	7762	1.11	4.9e-73
ENSMUSG00000036086	Zranb3	3971	1836	1.11	3e-50
ENSMUSG00000053687	Dpep2	1362	632	1.1	2.3e-39
ENSMUSG00000074570	Cass4	200	93	1.09	4e-09
ENSMUSG00000030771	Micalcl	33	15	1.09	0.022
ENSMUSG00000026796	Fam129b	12128	5691	1.09	6.1e-65
ENSMUSG00000040502	9-Mar	147	69	1.09	5.3e-07
ENSMUSG00000074999	Gm10797	36	16	1.09	0.02
ENSMUSG00000026435	Slc45a3	342	161	1.09	3.9e-15
ENSMUSG00000071076	Jund	1852	872	1.08	3.6e-20
ENSMUSG00000038742	Angptl6	51	23	1.08	0.0045
ENSMUSG00000061878	Sphk1	167	79	1.08	5e-07
ENSMUSG00000026069	Il1rl1	81	38	1.08	0.0023
ENSMUSG00000027748	Trpc4	304	145	1.07	3.1e-13
ENSMUSG00000032688	Malt1	3646	1743	1.06	1.8e-44
ENSMUSG00000051379	Flrt3	300	143	1.06	1.1e-10
ENSMUSG00000062028	Irgc1	35	17	1.06	0.02
ENSMUSG00000039395	Mreg	93	45	1.06	6.7e-05
ENSMUSG00000078247	Airn	65	31	1.06	0.0018
ENSMUSG00000025856	Pdgfa	653	316	1.05	2.8e-23
ENSMUSG00000090958	Lrrc32	481	232	1.05	8.6e-19
ENSMUSG00000024737	Slc15a3	11793	5698	1.05	1.9e-68
ENSMUSG00000048807	Slc35e4	982	477	1.04	8.4e-30
ENSMUSG00000038987	1700019L03Rik	52	25	1.04	0.0066
ENSMUSG00000041439	Mfsd6	802	387	1.04	2.9e-25
ENSMUSG00000030047	Arhgap25	5674	2749	1.04	9.6e-58
ENSMUSG00000032462	Pik3cb	2476	1200	1.04	1.2e-44
ENSMUSG00000063506	Arhgap22	169	82	1.04	1e-07
ENSMUSG00000026357	Rgs18	41	20	1.03	0.016
ENSMUSG00000024600	Slc27a6	225	110	1.03	1.6e-09
ENSMUSG00000050335	Lgals3	72184	35759	1.01	3.5e-63
ENSMUSG00000030657	Xylt1	1019	504	1.01	1.3e-27
ENSMUSG00000057135	Scimp	321	160	1.01	3.7e-12
ENSMUSG00000038331	Satb2	128	64	1.01	8.9e-06
ENSMUSG00000035914	Cd276	552	275	1.01	3.8e-16
ENSMUSG00000057329	Bcl2	510	254	1	3e-18

## Sheet: Microglia_up
Genes upregulated by CCR5-deficiency in microglia
ENSEMBL ID	Gene symbol	Mean normalized count		Log2 fold change	FDR
		uninfected WT	uninfected CCR5KO
ENSMUSG00000061808	Ttr	0	48	-6.3	0.00016
ENSMUSG00000037254	Itih2	0	11	-4.32	0.0022
ENSMUSG00000053626	Tll1	0	14	-3.97	0.00086
ENSMUSG00000022577	Ly6h	0	12	-3.76	0.0024
ENSMUSG00000028294	1700003M02Rik	0	11	-3.7	0.0025
ENSMUSG00000032380	Dapk2	2	30	-3.64	3.8e-07
ENSMUSG00000060509	Xcr1	2	25	-3.6	2.9e-06
ENSMUSG00000029675	Eln	1	17	-3.54	0.00017
ENSMUSG00000010825	Grid2ip	1	12	-3.4	0.0024
ENSMUSG00000035187	Nkx6-1	1	12	-3.32	0.0032
ENSMUSG00000048583	Igf2	151	1485	-3.29	1.5e-169
ENSMUSG00000030278	Cidec	1	11	-3.25	0.0041
ENSMUSG00000021803	Cdhr1	1	17	-3.25	0.00032
ENSMUSG00000028776	Tinagl1	6	60	-3.24	1.3e-12
ENSMUSG00000044676	Zfp612	1	11	-3.23	0.0049
ENSMUSG00000010651	Acaa1b	3	28	-3.22	3e-06
ENSMUSG00000027656	Wisp2	1	16	-3.2	0.00059
ENSMUSG00000034336	Ina	3	30	-3.18	1.3e-06
ENSMUSG00000044337	Ackr3	21	193	-3.16	3.5e-31
ENSMUSG00000041708	Mpped1	1	10	-3.16	0.0071
ENSMUSG00000021390	Ogn	4	34	-3.13	1.3e-06
ENSMUSG00000047361	Gm973	1	12	-3.11	0.0031
ENSMUSG00000049336	Tenm2	1	13	-3.09	0.0029
ENSMUSG00000074971	Fibin	3	30	-3.06	2.7e-06
ENSMUSG00000090084	Srpx	2	22	-3.04	4.5e-05
ENSMUSG00000027004	Frzb	2	17	-3.04	0.0006
ENSMUSG00000016756	Cmah	18	151	-2.99	4.4e-27
ENSMUSG00000017897	Eya2	2	21	-2.98	0.00019
ENSMUSG00000004655	Aqp1	37	288	-2.96	4e-51
ENSMUSG00000032796	Lama1	2	18	-2.94	0.00045
ENSMUSG00000031111	Igsf1	1	13	-2.93	0.0031
ENSMUSG00000057722	Lepr	11	86	-2.9	3e-15
ENSMUSG00000029755	Dlx5	2	17	-2.86	0.0009
ENSMUSG00000028369	Svep1	17	129	-2.85	4e-24
ENSMUSG00000010797	Wnt2	2	15	-2.85	0.0013
ENSMUSG00000052316	Lrrc15	3	25	-2.83	2.8e-05
ENSMUSG00000037379	Spon2	2	19	-2.81	0.00042
ENSMUSG00000032419	Tbx18	15	108	-2.81	1.8e-19
ENSMUSG00000000031	H19	244	1694	-2.79	7.2e-159
ENSMUSG00000039004	Bmp6	3	25	-2.78	3.3e-05
ENSMUSG00000005357	Slc1a6	1	12	-2.73	0.0063
ENSMUSG00000021187	Tc2n	5	39	-2.69	5.4e-07
ENSMUSG00000036412	Arsi	9	62	-2.69	1.8e-11
ENSMUSG00000048251	Bcl11b	11	74	-2.69	8.4e-13
ENSMUSG00000050558	Prokr2	6	41	-2.67	1.1e-07
ENSMUSG00000021214	Akr1c18	2	15	-2.66	0.0029
ENSMUSG00000048387	Osr1	13	85	-2.65	3.1e-14
ENSMUSG00000022211	Lrrc16b	3	20	-2.61	0.00035
ENSMUSG00000054422	Fabp1	4	27	-2.6	2.2e-05
ENSMUSG00000084956	Gm16194	3	19	-2.57	0.00061
ENSMUSG00000006369	Fbln1	21	125	-2.57	1.3e-20
ENSMUSG00000078302	Foxd1	9	53	-2.57	1.4e-09
ENSMUSG00000035783	Acta2	269	1586	-2.55	2.7e-120
ENSMUSG00000072601	Ear1	1	10	-2.54	0.016
ENSMUSG00000055653	Gpc3	3	22	-2.54	0.00047
ENSMUSG00000061859	Inadl	3	19	-2.53	0.0015
ENSMUSG00000041559	Fmod	19	114	-2.53	4.4e-19
ENSMUSG00000020953	Coch	13	80	-2.52	8.7e-13
ENSMUSG00000041144	Dnah7b	2	15	-2.52	0.0027
ENSMUSG00000034205	Loxl2	66	380	-2.52	4.8e-54
ENSMUSG00000020264	Slc36a2	27	158	-2.52	6e-22
ENSMUSG00000053550	Shisa7	2	12	-2.5	0.01
ENSMUSG00000029659	Medag	5	30	-2.49	1.1e-05
ENSMUSG00000021209	Ppp4r4	2	11	-2.49	0.014
ENSMUSG00000026043	Col3a1	685	3752	-2.45	5.2e-156
ENSMUSG00000029563	Foxp2	7	42	-2.44	2.9e-07
ENSMUSG00000034324	Tmem132c	3	16	-2.44	0.0028
ENSMUSG00000033910	Gucy1a3	5	29	-2.43	2.7e-05
ENSMUSG00000027208	Fgf7	21	117	-2.43	2.7e-18
ENSMUSG00000008136	Fhl2	4	26	-2.42	0.0001
ENSMUSG00000024529	Lox	187	1003	-2.42	1.3e-92
ENSMUSG00000002847	Pla1a	4	22	-2.4	0.00029
ENSMUSG00000020467	Efemp1	11	61	-2.4	1.2e-08
ENSMUSG00000025551	Fgf14	2	11	-2.4	0.017
ENSMUSG00000013584	Aldh1a2	59	314	-2.39	1.2e-45
ENSMUSG00000020866	Cacna1g	5	30	-2.38	0.00011
ENSMUSG00000022206	Npr3	14	74	-2.37	2.6e-11
ENSMUSG00000064325	Hhip	2	10	-2.37	0.024
ENSMUSG00000022754	Tmem45a	4	20	-2.36	0.0015
ENSMUSG00000086496	Gm14204	3	16	-2.35	0.0031
ENSMUSG00000053825	Ppfia2	2	12	-2.35	0.014
ENSMUSG00000025927	Tfap2b	8	41	-2.34	1.4e-06
ENSMUSG00000051243	Islr2	7	39	-2.34	1.2e-06
ENSMUSG00000029661	Col1a2	902	4566	-2.34	2e-176
ENSMUSG00000001506	Col1a1	1297	6553	-2.34	1.3e-146
ENSMUSG00000006586	Runx1t1	9	46	-2.33	2e-07
ENSMUSG00000027204	Fbn1	221	1116	-2.33	3.7e-106
ENSMUSG00000043556	Fbxl7	3	15	-2.33	0.0057
ENSMUSG00000019899	Lama2	28	141	-2.32	9e-21
ENSMUSG00000019312	Grb7	18	94	-2.32	3.4e-14
ENSMUSG00000031502	Col4a1	412	2060	-2.32	1.3e-155
ENSMUSG00000041757	Plekha6	52	261	-2.32	5.8e-36
ENSMUSG00000056870	Gulp1	6	34	-2.31	2.7e-05
ENSMUSG00000026787	Gad2	8	42	-2.31	9.3e-07
ENSMUSG00000048450	Msx1	9	44	-2.31	6.4e-07
ENSMUSG00000042961	Egflam	3	15	-2.31	0.0064
ENSMUSG00000085555	2610035F20Rik	2	10	-2.3	0.033
ENSMUSG00000050295	Foxc1	26	128	-2.3	4.5e-16
ENSMUSG00000030889	Vwa3a	2	10	-2.29	0.027
ENSMUSG00000031503	Col4a2	297	1447	-2.28	8.5e-129
ENSMUSG00000048304	Slitrk3	2	13	-2.28	0.011
ENSMUSG00000037095	Lrg1	5	26	-2.27	0.00023
ENSMUSG00000042351	Grap2	6	30	-2.26	4.3e-05
ENSMUSG00000046387	Pcdhb17	4	23	-2.26	0.00046
ENSMUSG00000066113	Adamtsl1	30	145	-2.26	3e-20
ENSMUSG00000052188	Gm14964	2	10	-2.25	0.041
ENSMUSG00000022015	Tnfsf11	2	12	-2.25	0.013
ENSMUSG00000006205	Htra1	36	173	-2.25	1.1e-22
ENSMUSG00000037161	Mgarp	2	10	-2.25	0.04
ENSMUSG00000027868	Tbx15	14	67	-2.25	4.6e-10
ENSMUSG00000033453	Adamts15	13	65	-2.24	2.1e-09
ENSMUSG00000040125	Gpr26	8	39	-2.24	3e-06
ENSMUSG00000059430	Actg2	11	54	-2.24	1.9e-08
ENSMUSG00000040729	AK129341	3	14	-2.23	0.0083
ENSMUSG00000021700	Rab3c	7	35	-2.23	2.1e-05
ENSMUSG00000028654	Mycl	3	15	-2.22	0.011
ENSMUSG00000046352	Gjb2	4	21	-2.21	0.0016
ENSMUSG00000030790	Adm	43	201	-2.21	6.5e-23
ENSMUSG00000040310	Alx4	11	54	-2.2	5.8e-08
ENSMUSG00000047013	Fbxo41	2	11	-2.2	0.032
ENSMUSG00000061911	Myt1l	7	36	-2.2	8e-06
ENSMUSG00000071550	Wdr52	16	78	-2.2	3.1e-10
ENSMUSG00000019997	Ctgf	163	750	-2.2	1.2e-65
ENSMUSG00000020911	Krt19	7	33	-2.17	3.3e-05
ENSMUSG00000021268	Meg3	83	372	-2.17	1.2e-43
ENSMUSG00000056481	Cd248	47	213	-2.16	2.1e-27
ENSMUSG00000035105	Egln3	128	574	-2.16	3.7e-08
ENSMUSG00000049036	Tmem121	2	12	-2.16	0.026
ENSMUSG00000038521	C1s	3	13	-2.15	0.014
ENSMUSG00000022836	Mylk	10	47	-2.15	3.9e-06
ENSMUSG00000052364	B630019K06Rik	2	12	-2.14	0.021
ENSMUSG00000027273	Snap25	5	22	-2.14	0.00096
ENSMUSG00000025650	Col7a1	53	235	-2.14	5.9e-26
ENSMUSG00000004885	Crabp2	7	32	-2.14	0.00013
ENSMUSG00000063297	Luzp2	4	17	-2.14	0.005
ENSMUSG00000037686	Aspg	3	13	-2.14	0.017
ENSMUSG00000022425	Enpp2	10	43	-2.13	4.4e-06
ENSMUSG00000057716	Tmem178b	3	15	-2.12	0.0078
ENSMUSG00000018581	Dnah11	3	12	-2.12	0.018
ENSMUSG00000032368	Zic1	45	198	-2.11	1.1e-20
ENSMUSG00000052353	9930013L23Rik	160	694	-2.11	1.1e-59
ENSMUSG00000020591	Ntsr2	2	10	-2.11	0.043
ENSMUSG00000038984	Tspyl5	2	11	-2.11	0.024
ENSMUSG00000026278	Bok	6	26	-2.11	0.00059
ENSMUSG00000038932	Tcfl5	2	11	-2.1	0.034
ENSMUSG00000031786	Ccdc135	3	16	-2.09	0.0073
ENSMUSG00000018924	Alox15	47	201	-2.09	1.8e-25
ENSMUSG00000073599	Ecscr	4	19	-2.08	0.003
ENSMUSG00000032085	Tagln	199	846	-2.08	3.7e-80
ENSMUSG00000044647	Csrnp3	6	27	-2.08	0.00037
ENSMUSG00000002007	Srpk3	2	10	-2.08	0.041
ENSMUSG00000002020	Ltbp2	119	505	-2.08	3.4e-58
ENSMUSG00000047910	Pcdhb16	3	15	-2.08	0.0087
ENSMUSG00000035275	Raver2	10	43	-2.07	4.1e-06
ENSMUSG00000021070	Bdkrb2	6	25	-2.07	0.00061
ENSMUSG00000006958	Chrd	2	10	-2.07	0.046
ENSMUSG00000024768	Lipf	3	12	-2.07	0.02
ENSMUSG00000009378	Slc16a12	6	27	-2.07	0.00042
ENSMUSG00000044734	Serpinb1a	85	359	-2.07	1.4e-38
ENSMUSG00000061353	Cxcl12	19	81	-2.07	1.2e-10
ENSMUSG00000035448	Ccr3	3	16	-2.06	0.0072
ENSMUSG00000042436	Mfap4	2	11	-2.05	0.033
ENSMUSG00000020785	Camkk1	23	98	-2.05	3.7e-12
ENSMUSG00000053552	Ebf4	4	17	-2.05	0.01
ENSMUSG00000024087	Cyp1b1	209	866	-2.05	1e-82
ENSMUSG00000053199	Arhgap20	9	38	-2.04	1.3e-05
ENSMUSG00000051951	Xkr4	3	12	-2.04	0.034
ENSMUSG00000044043	Pcdhb14	3	12	-2.04	0.029
ENSMUSG00000037771	Slc32a1	2	11	-2.04	0.043
ENSMUSG00000063415	Cyp26b1	49	205	-2.04	1.4e-25
ENSMUSG00000053475	Tnfaip6	3	13	-2.04	0.025
ENSMUSG00000060257	Scrt2	5	23	-2.03	0.0013
ENSMUSG00000040605	Bace2	7	29	-2.03	0.00071
ENSMUSG00000023046	Igfbp6	3	15	-2.03	0.011
ENSMUSG00000043313	Pcdhb19	5	23	-2.02	0.0011
ENSMUSG00000063704	Mapk15	2	10	-2.02	0.039
ENSMUSG00000028965	Tnfrsf9	32	130	-2.01	0.0066
ENSMUSG00000037625	Cldn11	3	14	-2.01	0.02
ENSMUSG00000058153	Sez6l	4	19	-2.01	0.0036
ENSMUSG00000032243	Itga11	3	12	-2.01	0.028
ENSMUSG00000057098	Ebf1	2	11	-2	0.044
ENSMUSG00000033149	Phldb2	105	423	-2	2.7e-44
ENSMUSG00000036526	Card11	652	2601	-2	1.7e-128
ENSMUSG00000001349	Cnn1	27	109	-1.99	1.1e-13
ENSMUSG00000036800	Fam135b	3	14	-1.99	0.021
ENSMUSG00000004110	Cacna1e	2	10	-1.99	0.049
ENSMUSG00000038587	Akap12	418	1658	-1.99	2.7e-70
ENSMUSG00000068373	D430041D05Rik	5	21	-1.98	0.0039
ENSMUSG00000020377	Ltc4s	106	420	-1.98	1.1e-35
ENSMUSG00000028766	Alpl	2	11	-1.98	0.046
ENSMUSG00000064147	Rab44	52	205	-1.97	3e-23
ENSMUSG00000032776	Mctp2	13	52	-1.97	5.1e-06
ENSMUSG00000074577	Fam65c	5	20	-1.97	0.003
ENSMUSG00000026674	Ddr2	107	422	-1.97	1.4e-41
ENSMUSG00000060487	Samd5	10	40	-1.97	1.6e-05
ENSMUSG00000062184	Hs6st2	15	59	-1.97	9.4e-07
ENSMUSG00000020695	Mrc2	67	262	-1.96	2.4e-29
ENSMUSG00000090439	Gm17455	2	10	-1.95	0.049
ENSMUSG00000027220	Syt13	3	14	-1.95	0.018
ENSMUSG00000031486	Gpr124	156	608	-1.95	7.8e-50
ENSMUSG00000045761	Fam179a	5	19	-1.94	0.0045
ENSMUSG00000022456	3-Sep	24	91	-1.94	1.4e-11
ENSMUSG00000032291	Crabp1	16	62	-1.94	2.1e-07
ENSMUSG00000030302	Atp2b2	4	17	-1.93	0.0098
ENSMUSG00000031740	Mmp2	115	440	-1.93	5.3e-46
ENSMUSG00000050075	Gpr171	19	72	-1.93	1.7e-08
ENSMUSG00000036446	Lum	21	82	-1.93	2.6e-09
ENSMUSG00000026676	Ccdc3	9	37	-1.92	4.6e-05
ENSMUSG00000027188	Pamr1	5	19	-1.92	0.014
ENSMUSG00000068859	Sp9	12	47	-1.91	6.4e-06
ENSMUSG00000027612	Mmp24	3	11	-1.91	0.048
ENSMUSG00000028600	Podn	8	30	-1.91	0.00045
ENSMUSG00000031285	Dcx	96	359	-1.9	1.1e-35
ENSMUSG00000022865	Cxadr	30	115	-1.9	6.5e-11
ENSMUSG00000042256	Ptchd4	3	14	-1.9	0.017
ENSMUSG00000057378	Ryr3	3	12	-1.9	0.034
ENSMUSG00000023224	Serping1	18	68	-1.9	3.9e-08
ENSMUSG00000037411	Serpine1	549	2053	-1.9	4.9e-96
ENSMUSG00000025780	Itih5	18	68	-1.9	1.1e-07
ENSMUSG00000049571	9330101J02Rik	5	19	-1.9	0.0056
ENSMUSG00000041731	Pgm5	5	19	-1.9	0.0084
ENSMUSG00000038738	Shank1	6	22	-1.89	0.0042
ENSMUSG00000040797	Iqsec3	3	12	-1.89	0.035
ENSMUSG00000021708	Rasgrf2	15	57	-1.89	7.4e-07
ENSMUSG00000025789	St8sia2	18	69	-1.89	1.8e-08
ENSMUSG00000014329	Bicc1	58	215	-1.89	7.5e-21
ENSMUSG00000000861	Bcl11a	20	76	-1.88	3.2e-09
ENSMUSG00000040229	Gpr34	25	93	-1.88	6.9e-11
ENSMUSG00000030930	Chst15	43	160	-1.87	1.6e-17
ENSMUSG00000000753	Serpinf1	230	846	-1.87	2.5e-60
ENSMUSG00000032224	Fam81a	4	16	-1.87	0.014
ENSMUSG00000052551	Adarb2	9	35	-1.87	0.00018
ENSMUSG00000031871	Cdh5	50	183	-1.86	6.8e-20
ENSMUSG00000009633	G0s2	19	71	-1.86	7.6e-08
ENSMUSG00000027520	Zdbf2	7	25	-1.86	0.0016
ENSMUSG00000027859	Ngf	9	34	-1.86	0.0002
ENSMUSG00000037624	Kcnk2	4	16	-1.85	0.013
ENSMUSG00000050822	Slc29a4	4	15	-1.85	0.017
ENSMUSG00000028487	Bnc2	14	52	-1.85	1.7e-06
ENSMUSG00000054196	Cthrc1	41	148	-1.85	1.9e-16
ENSMUSG00000067818	Myl9	48	174	-1.85	8.3e-19
ENSMUSG00000028601	Echdc2	5	18	-1.85	0.0099
ENSMUSG00000041482	Piezo2	13	47	-1.85	2.4e-05
ENSMUSG00000021215	Net1	458	1651	-1.85	3.5e-108
ENSMUSG00000022262	Dnah5	4	15	-1.84	0.021
ENSMUSG00000029121	Crmp1	36	129	-1.83	3.4e-14
ENSMUSG00000035873	Pawr	10	36	-1.83	0.00012
ENSMUSG00000046714	Foxc2	9	32	-1.82	0.00035
ENSMUSG00000031673	Cdh11	141	502	-1.82	3.2e-40
ENSMUSG00000010505	Myt1	11	39	-1.81	5.4e-05
ENSMUSG00000029086	Prom1	30	106	-1.81	6.8e-10
ENSMUSG00000026042	Col5a2	419	1467	-1.8	1.1e-72
ENSMUSG00000050288	Fzd2	21	75	-1.8	2.3e-08
ENSMUSG00000043099	Hic1	21	74	-1.8	2.4e-08
ENSMUSG00000030352	Tspan9	56	196	-1.8	4.2e-20
ENSMUSG00000024713	Pcsk5	7	24	-1.79	0.0039
ENSMUSG00000020044	Timp3	202	701	-1.79	8.2e-51
ENSMUSG00000066129	Kndc1	3	12	-1.79	0.04
ENSMUSG00000031375	Bgn	583	2014	-1.79	7.1e-84
ENSMUSG00000022619	Mapk8ip2	6	21	-1.78	0.009
ENSMUSG00000036256	Igfbp7	66	230	-1.78	8.3e-20
ENSMUSG00000090063	Dlx6os1	31	106	-1.78	2.2e-11
ENSMUSG00000028073	Pear1	22	76	-1.78	1.2e-07
ENSMUSG00000087400	Gm15270	6	23	-1.78	0.007
ENSMUSG00000044365	Cxxc4	4	14	-1.78	0.025
ENSMUSG00000048096	Lmod1	7	25	-1.77	0.0025
ENSMUSG00000020646	Mboat2	13	46	-1.77	1.7e-05
ENSMUSG00000051367	Six1	15	52	-1.77	3.6e-06
ENSMUSG00000035551	Igfbpl1	16	56	-1.77	6.9e-06
ENSMUSG00000073102	Drc1	10	34	-1.77	0.00063
ENSMUSG00000085095	Gm15635	13	44	-1.77	2.1e-05
ENSMUSG00000022297	Fzd6	22	75	-1.77	3e-08
ENSMUSG00000064246	Chi3l1	6	23	-1.76	0.0039
ENSMUSG00000020176	Grb10	172	585	-1.76	5.8e-51
ENSMUSG00000070436	Serpinh1	511	1731	-1.76	1.4e-91
ENSMUSG00000086862	Gm13546	4	15	-1.76	0.025
ENSMUSG00000031963	Bmper	12	43	-1.76	5.1e-05
ENSMUSG00000062209	Erbb4	33	113	-1.75	5.1e-10
ENSMUSG00000005397	Nid1	319	1074	-1.75	2.5e-72
ENSMUSG00000040543	Pitpnm3	7	25	-1.75	0.0023
ENSMUSG00000037206	Islr	25	84	-1.74	8.1e-09
ENSMUSG00000020303	Stc2	18	60	-1.74	1.4e-06
ENSMUSG00000029851	Fam115c	12	42	-1.74	0.00049
ENSMUSG00000051236	Msrb3	23	77	-1.74	2.9e-08
ENSMUSG00000048482	Bdnf	7	26	-1.74	0.0035
ENSMUSG00000037003	Tenc1	22	73	-1.74	2.6e-07
ENSMUSG00000036298	Slc2a13	7	25	-1.73	0.0037
ENSMUSG00000029168	Dpysl5	35	118	-1.73	1.1e-11
ENSMUSG00000020473	Aebp1	290	966	-1.73	6.3e-54
ENSMUSG00000022861	Dgkg	17	59	-1.73	1.3e-06
ENSMUSG00000035403	Crb2	25	84	-1.73	9.3e-09
ENSMUSG00000055546	Timd4	13	42	-1.73	0.00015
ENSMUSG00000069227	Gprin1	10	33	-1.73	0.00047
ENSMUSG00000026837	Col5a1	335	1110	-1.72	1.1e-70
ENSMUSG00000064080	Fbln2	404	1338	-1.72	2.8e-66
ENSMUSG00000057604	Lmcd1	11	38	-1.72	0.00023
ENSMUSG00000030147	Clec4b1	6	19	-1.72	0.017
ENSMUSG00000039519	Cyp7b1	5	16	-1.72	0.024
ENSMUSG00000041703	Zic5	8	28	-1.72	0.0016
ENSMUSG00000026832	Cytip	481	1582	-1.71	1e-82
ENSMUSG00000034687	Fras1	7	26	-1.71	0.0026
ENSMUSG00000020787	P2rx1	4	15	-1.71	0.029
ENSMUSG00000037031	Tspan15	14	48	-1.71	1.9e-05
ENSMUSG00000020297	Nsg2	61	201	-1.71	3.6e-19
ENSMUSG00000002900	Lamb1	135	443	-1.71	2.3e-37
ENSMUSG00000020926	Adam11	4	15	-1.7	0.03
ENSMUSG00000072596	Ear2	646	2105	-1.7	6e-88
ENSMUSG00000024500	Ppp2r2b	11	36	-1.7	0.0003
ENSMUSG00000022676	Snai2	13	44	-1.7	4.6e-05
ENSMUSG00000040254	Sema3d	7	25	-1.7	0.0031
ENSMUSG00000049608	Gpr55	29	95	-1.7	1.5e-09
ENSMUSG00000062609	Kcnj15	4	13	-1.7	0.044
ENSMUSG00000018451	6330403K07Rik	7	23	-1.7	0.0064
ENSMUSG00000061524	Zic2	31	101	-1.69	3.8e-09
ENSMUSG00000047497	Adamts12	13	44	-1.69	0.00014
ENSMUSG00000005124	Wisp1	28	91	-1.69	2.2e-09
ENSMUSG00000022537	Tmem44	11	37	-1.69	0.00029
ENSMUSG00000033715	Akr1c14	13	41	-1.68	7.8e-05
ENSMUSG00000048960	Prex2	16	54	-1.68	5.8e-06
ENSMUSG00000022376	Adcy8	5	16	-1.68	0.025
ENSMUSG00000060176	Kif27	6	22	-1.68	0.0062
ENSMUSG00000032006	Pdgfd	6	19	-1.68	0.013
ENSMUSG00000047878	A4galt	10	35	-1.68	0.00035
ENSMUSG00000031972	Acta1	14	46	-1.68	6.1e-05
ENSMUSG00000021469	Msx2	6	19	-1.68	0.011
ENSMUSG00000048385	Scrt1	7	23	-1.68	0.01
ENSMUSG00000021198	Unc79	13	43	-1.67	9.6e-05
ENSMUSG00000036036	Zfp57	22	70	-1.67	4.6e-07
ENSMUSG00000020836	Coro6	8	27	-1.67	0.0028
ENSMUSG00000054555	Adam12	47	149	-1.67	5.6e-14
ENSMUSG00000038128	Camk4	13	42	-1.67	0.00015
ENSMUSG00000026051	1500015O10Rik	12	38	-1.66	0.00025
ENSMUSG00000022261	Sdc2	86	276	-1.66	7.7e-24
ENSMUSG00000017817	Jph2	6	20	-1.66	0.01
ENSMUSG00000033152	Podxl2	11	35	-1.66	0.00041
ENSMUSG00000022309	Angpt1	14	45	-1.66	7.2e-05
ENSMUSG00000031558	Slit2	83	264	-1.66	9.4e-24
ENSMUSG00000022816	Fstl1	394	1247	-1.66	2.1e-75
ENSMUSG00000047786	Lix1	4	14	-1.66	0.04
ENSMUSG00000068877	Selenbp2	4	14	-1.66	0.041
ENSMUSG00000028434	Epb4.1l4b	6	21	-1.66	0.011
ENSMUSG00000029126	Nsg1	49	155	-1.66	3.8e-13
ENSMUSG00000070880	Gad1	13	42	-1.66	0.00015
ENSMUSG00000022146	Osmr	186	590	-1.66	1.1e-39
ENSMUSG00000022371	Col14a1	52	165	-1.65	2e-15
ENSMUSG00000091243	Vgll3	33	106	-1.65	2.2e-10
ENSMUSG00000094910	D430019H16Rik	34	108	-1.65	2.2e-10
ENSMUSG00000046709	Mapk10	25	78	-1.65	2.3e-07
ENSMUSG00000062044	Lmtk3	19	60	-1.65	1.1e-05
ENSMUSG00000031517	Gpm6a	33	105	-1.65	3.9e-10
ENSMUSG00000023411	Nfatc4	12	40	-1.65	0.00024
ENSMUSG00000025092	Hspa12a	360	1129	-1.65	6.8e-67
ENSMUSG00000002578	Ikzf4	10	31	-1.65	0.00097
ENSMUSG00000033900	Map9	17	53	-1.64	4e-05
ENSMUSG00000038530	Rgs4	12	39	-1.64	0.00034
ENSMUSG00000019539	Rcn3	84	264	-1.64	5.7e-22
ENSMUSG00000024620	Pdgfrb	71	224	-1.64	4.5e-19
ENSMUSG00000032327	Stra6	9	28	-1.64	0.0027
ENSMUSG00000063428	Ddo	9	30	-1.64	0.0018
ENSMUSG00000063063	Ctnna2	25	78	-1.64	5.6e-08
ENSMUSG00000032181	Scg3	30	94	-1.64	4.7e-09
ENSMUSG00000026866	Kynu	91	284	-1.64	6.4e-24
ENSMUSG00000063632	Sox11	25	78	-1.63	7.2e-08
ENSMUSG00000034258	Mfsd7c	149	461	-1.63	1.7e-35
ENSMUSG00000072618	Gm10384	10	32	-1.63	0.0012
ENSMUSG00000013523	Bcas1	12	37	-1.63	0.00047
ENSMUSG00000042428	Mgat3	21	67	-1.63	1.7e-06
ENSMUSG00000029189	Sel1l3	23	73	-1.63	4.9e-07
ENSMUSG00000026589	Sec16b	12	37	-1.62	0.0007
ENSMUSG00000066392	Nrxn3	17	55	-1.62	1.9e-05
ENSMUSG00000031538	Plat	122	376	-1.62	1.7e-25
ENSMUSG00000081677	Mdk-ps1	5	16	-1.62	0.034
ENSMUSG00000052957	Gas1	67	205	-1.62	2.1e-17
ENSMUSG00000028524	Sgip1	11	34	-1.61	0.0012
ENSMUSG00000041923	Nol4	11	34	-1.61	0.00068
ENSMUSG00000051323	Pcdh19	28	87	-1.61	4.7e-08
ENSMUSG00000073427	Gm4924	5	17	-1.61	0.04
ENSMUSG00000025427	Rnf165	11	34	-1.61	0.00087
ENSMUSG00000067377	Tspan6	21	65	-1.61	2.5e-06
ENSMUSG00000021536	Adcy2	7	23	-1.61	0.01
ENSMUSG00000029231	Pdgfra	60	185	-1.61	9.6e-16
ENSMUSG00000016918	Sulf1	143	437	-1.6	1e-31
ENSMUSG00000037035	Inhbb	43	132	-1.6	9.5e-12
ENSMUSG00000024548	Setbp1	48	149	-1.6	6.2e-13
ENSMUSG00000048332	Lhfp	92	281	-1.6	1.2e-23
ENSMUSG00000036913	Trim67	10	30	-1.6	0.0023
ENSMUSG00000030268	Bcat1	54	164	-1.6	1.7e-14
ENSMUSG00000036545	Adamts2	15	45	-1.6	0.00025
ENSMUSG00000032374	Plod2	121	368	-1.6	7.7e-23
ENSMUSG00000045589	Frrs1l	5	16	-1.6	0.043
ENSMUSG00000027408	Cpxm1	30	91	-1.59	1.9e-08
ENSMUSG00000029287	Tgfbr3	36	110	-1.59	4.5e-10
ENSMUSG00000052430	Bmpr1b	7	24	-1.59	0.013
ENSMUSG00000024411	Aqp4	456	1372	-1.59	8.9e-74
ENSMUSG00000023033	Scn8a	11	34	-1.59	0.0014
ENSMUSG00000036972	Zic4	10	30	-1.59	0.0027
ENSMUSG00000022012	Enox1	8	24	-1.59	0.0058
ENSMUSG00000004098	Col5a3	56	171	-1.59	1.5e-14
ENSMUSG00000045532	C1ql1	25	77	-1.58	7.8e-07
ENSMUSG00000029386	Tctn2	13	40	-1.58	0.00029
ENSMUSG00000051435	Fhad1	6	18	-1.58	0.038
ENSMUSG00000032531	Amotl2	80	242	-1.58	4.7e-19
ENSMUSG00000019846	Lama4	97	290	-1.58	5.8e-24
ENSMUSG00000078190	Dnm3os	32	96	-1.58	2.3e-07
ENSMUSG00000021994	Wnt5a	61	183	-1.58	1.6e-14
ENSMUSG00000056214	Pard6g	12	36	-1.57	0.0014
ENSMUSG00000027457	Snph	5	16	-1.57	0.039
ENSMUSG00000006587	Snai3	23	69	-1.57	2e-06
ENSMUSG00000029810	Tmem176b	195	581	-1.57	6.3e-34
ENSMUSG00000021750	Fam107a	4	14	-1.57	0.048
ENSMUSG00000005611	Mrvi1	6	18	-1.57	0.027
ENSMUSG00000006522	Itih3	9	27	-1.57	0.0038
ENSMUSG00000029718	Pcolce	56	166	-1.57	1.8e-13
ENSMUSG00000023972	Ptk7	90	269	-1.57	3.2e-20
ENSMUSG00000036510	Cdh8	8	24	-1.56	0.0084
ENSMUSG00000022883	Robo1	35	103	-1.56	4e-09
ENSMUSG00000018593	Sparc	880	2604	-1.56	2.9e-69
ENSMUSG00000072874	Gm6116	19	55	-1.56	3.5e-05
ENSMUSG00000018411	Mapt	31	92	-1.56	1.6e-08
ENSMUSG00000028469	Npr2	34	100	-1.56	4.6e-08
ENSMUSG00000048834	Vstm2a	87	256	-1.56	1.7e-19
ENSMUSG00000040649	Rimklb	19	57	-1.55	1.9e-05
ENSMUSG00000034910	Pygo1	17	52	-1.55	4.9e-05
ENSMUSG00000016386	Mpped2	18	52	-1.55	3.5e-05
ENSMUSG00000016346	Kcnq2	6	18	-1.55	0.036
ENSMUSG00000035305	Ror1	8	26	-1.55	0.0066
ENSMUSG00000071984	Fndc1	6	20	-1.55	0.02
ENSMUSG00000030584	Dpf1	10	32	-1.55	0.0017
ENSMUSG00000030737	Slco2b1	304	888	-1.54	5.7e-39
ENSMUSG00000032503	Arpp21	5	15	-1.54	0.045
ENSMUSG00000015653	Steap2	53	154	-1.54	2.5e-13
ENSMUSG00000063919	Srrm4	10	30	-1.54	0.0025
ENSMUSG00000030313	Dennd5b	21	64	-1.54	2e-05
ENSMUSG00000030806	Stx1b	24	70	-1.54	3.1e-06
ENSMUSG00000035984	Nme5	9	27	-1.54	0.0047
ENSMUSG00000021294	Kif26a	10	31	-1.54	0.0026
ENSMUSG00000051314	Ffar2	47	136	-1.54	1.3e-10
ENSMUSG00000030474	Siglece	102	296	-1.53	2.1e-23
ENSMUSG00000040152	Thbs1	1188	3430	-1.53	9.8e-59
ENSMUSG00000055799	Tcf7l1	15	44	-1.53	0.00098
ENSMUSG00000033460	Armcx1	17	50	-1.53	6.8e-05
ENSMUSG00000020241	Col6a2	104	301	-1.53	5.2e-23
ENSMUSG00000043498	9330132A10Rik	5	16	-1.53	0.038
ENSMUSG00000003410	Elavl3	31	91	-1.53	4e-08
ENSMUSG00000074497	A430078G23Rik	9	28	-1.52	0.0066
ENSMUSG00000031377	Bmx	44	127	-1.52	1.4e-10
ENSMUSG00000020826	Nos2	9	28	-1.52	0.012
ENSMUSG00000043613	Mmp3	114	328	-1.52	7.2e-19
ENSMUSG00000050953	Gja1	214	616	-1.52	1.1e-42
ENSMUSG00000022469	Rapgef3	23	66	-1.52	6.5e-06
ENSMUSG00000025352	Gdf11	28	83	-1.52	3.3e-07
ENSMUSG00000028402	Mpdz	55	160	-1.52	1.2e-12
ENSMUSG00000002265	Peg3	106	305	-1.52	6e-23
ENSMUSG00000030643	Rab30	6	17	-1.52	0.033
ENSMUSG00000030770	Parva	89	257	-1.52	1e-19
ENSMUSG00000032348	Gsta4	15	45	-1.51	0.00024
ENSMUSG00000045994	B3gat1	14	40	-1.51	0.00056
ENSMUSG00000032500	Dclk3	9	27	-1.51	0.011
ENSMUSG00000030306	Tmtc1	16	46	-1.51	0.00018
ENSMUSG00000024598	Fbn2	47	135	-1.51	6.3e-11
ENSMUSG00000033717	Adra2a	173	491	-1.51	7.6e-19
ENSMUSG00000042821	Snai1	21	61	-1.51	6e-05
ENSMUSG00000032514	Ttc21a	6	17	-1.5	0.034
ENSMUSG00000068196	Col8a1	136	387	-1.5	7.2e-28
ENSMUSG00000020681	Ace	103	293	-1.5	6.1e-22
ENSMUSG00000024502	Jakmip2	10	31	-1.5	0.0025
ENSMUSG00000034520	Gjc1	17	50	-1.5	0.00014
ENSMUSG00000057286	St6galnac2	7	19	-1.5	0.025
ENSMUSG00000027070	Lrp2	35	100	-1.5	1.4e-07
ENSMUSG00000025272	Tro	28	80	-1.5	1.1e-06
ENSMUSG00000028763	Hspg2	621	1757	-1.5	2.5e-53
ENSMUSG00000020363	Gfpt2	31	88	-1.5	8.5e-07
ENSMUSG00000032118	Fez1	73	208	-1.49	1.2e-15
ENSMUSG00000081683	Fzd10	9	26	-1.49	0.0073
ENSMUSG00000039114	Nrn1	30	86	-1.49	3.9e-07
ENSMUSG00000028195	Cyr61	305	859	-1.49	1.8e-39
ENSMUSG00000032890	Rims3	50	140	-1.49	1.3e-11
ENSMUSG00000027832	Ptx3	137	384	-1.49	1.8e-18
ENSMUSG00000042797	Aqp11	5	16	-1.49	0.049
ENSMUSG00000001986	Gria3	51	144	-1.49	8e-11
ENSMUSG00000022203	Efs	8	23	-1.49	0.017
ENSMUSG00000004709	Cd244	42	118	-1.49	1.4e-09
ENSMUSG00000027581	Stmn3	12	34	-1.49	0.0018
ENSMUSG00000049420	Tmem200a	19	56	-1.49	4.4e-05
ENSMUSG00000000197	Nalcn	8	22	-1.48	0.017
ENSMUSG00000046402	Rbp1	57	158	-1.48	1e-11
ENSMUSG00000001985	Grik3	34	96	-1.48	1.5e-07
ENSMUSG00000051331	Cacna1c	45	126	-1.48	1.3e-10
ENSMUSG00000056752	Dnah9	10	30	-1.48	0.0059
ENSMUSG00000030111	A2m	255	711	-1.48	3.9e-44
ENSMUSG00000000202	Btbd17	7	22	-1.48	0.019
ENSMUSG00000042429	Adora1	28	78	-1.47	3e-06
ENSMUSG00000054423	Cadps	25	71	-1.47	3.7e-06
ENSMUSG00000002249	Tead3	21	58	-1.47	3.2e-05
ENSMUSG00000029641	Rasl11a	41	115	-1.47	1.2e-08
ENSMUSG00000026185	Igfbp5	747	2067	-1.47	3.5e-42
ENSMUSG00000022623	Shank3	13	38	-1.47	0.0014
ENSMUSG00000043587	Acpl2	20	55	-1.47	7.2e-05
ENSMUSG00000062312	Erbb2	29	81	-1.47	9.3e-07
ENSMUSG00000032011	Thy1	117	323	-1.46	1.5e-19
ENSMUSG00000020333	Acsl6	22	61	-1.46	2e-05
ENSMUSG00000070802	Pnmal2	16	46	-1.46	0.00035
ENSMUSG00000020122	Egfr	91	251	-1.46	8.7e-19
ENSMUSG00000025255	Zfhx4	33	92	-1.46	9.8e-08
ENSMUSG00000030000	Add2	6	19	-1.46	0.028
ENSMUSG00000028005	Gucy1b3	6	17	-1.46	0.049
ENSMUSG00000019467	Arhgef25	30	83	-1.46	5e-06
ENSMUSG00000005045	Chd5	54	150	-1.46	3e-11
ENSMUSG00000066456	Hmgn3	29	81	-1.46	5.9e-07
ENSMUSG00000029913	Prdm5	9	24	-1.46	0.015
ENSMUSG00000028370	Pappa	21	58	-1.46	6.4e-05
ENSMUSG00000019929	Dcn	123	337	-1.45	5.1e-23
ENSMUSG00000039109	F13a1	814	2231	-1.45	1e-37
ENSMUSG00000034997	Htr2a	10	29	-1.45	0.0054
ENSMUSG00000032184	Lysmd2	10	27	-1.45	0.0067
ENSMUSG00000029334	Prkg2	14	39	-1.45	0.0021
ENSMUSG00000075590	Nrbp2	45	125	-1.45	2.9e-09
ENSMUSG00000085006	BC021767	51	139	-1.45	8e-11
ENSMUSG00000041911	Dlx1	35	96	-1.45	1.2e-07
ENSMUSG00000028289	Epha7	17	47	-1.45	0.00023
ENSMUSG00000062380	Tubb3	63	173	-1.45	1.3e-11
ENSMUSG00000029371	Cxcl5	8	24	-1.45	0.027
ENSMUSG00000033060	Lmo7	6	19	-1.45	0.028
ENSMUSG00000044452	Zfp507	29	79	-1.45	1e-06
ENSMUSG00000024134	Six2	7	18	-1.44	0.029
ENSMUSG00000032482	Cspg5	13	36	-1.44	0.002
ENSMUSG00000064125	BC068157	13	36	-1.44	0.0022
ENSMUSG00000034353	Ramp1	151	409	-1.44	5.3e-27
ENSMUSG00000032537	Ephb1	7	20	-1.44	0.026
ENSMUSG00000053931	Cnn3	287	779	-1.44	1.1e-43
ENSMUSG00000021464	Ror2	19	52	-1.43	0.00016
ENSMUSG00000032363	Adamts7	19	53	-1.43	0.00013
ENSMUSG00000001119	Col6a1	211	572	-1.43	2.4e-32
ENSMUSG00000003352	Cacnb3	40	109	-1.43	1.6e-08
ENSMUSG00000063531	Sema3e	175	471	-1.43	2.4e-28
ENSMUSG00000032334	Loxl1	100	274	-1.43	5.4e-15
ENSMUSG00000027210	Meis2	104	282	-1.43	1.8e-19
ENSMUSG00000006344	Ggt5	7	19	-1.43	0.03
ENSMUSG00000031283	Chrdl1	16	45	-1.43	0.00055
ENSMUSG00000041245	Wnk3	16	43	-1.43	0.00068
ENSMUSG00000029861	Fam131b	6	16	-1.43	0.049
ENSMUSG00000051048	P4ha3	27	73	-1.43	6.6e-06
ENSMUSG00000001555	Fkbp10	92	250	-1.43	1.4e-13
ENSMUSG00000038453	Srcin1	17	46	-1.43	0.00029
ENSMUSG00000024924	Vldlr	46	126	-1.43	3.3e-09
ENSMUSG00000023960	Enpp5	29	77	-1.43	8.3e-06
ENSMUSG00000052981	Ube2ql1	8	23	-1.42	0.021
ENSMUSG00000028132	Tmem56	7	19	-1.42	0.045
ENSMUSG00000025085	Ablim1	33	89	-1.42	1.7e-06
ENSMUSG00000009292	Trpm2	32	87	-1.42	8.4e-07
ENSMUSG00000062991	Nrg1	8	22	-1.42	0.02
ENSMUSG00000029769	Ccdc136	29	78	-1.42	2.7e-06
ENSMUSG00000040612	Ildr2	94	254	-1.42	9.2e-18
ENSMUSG00000032452	Clstn2	8	24	-1.42	0.02
ENSMUSG00000032332	Col12a1	275	736	-1.42	2.4e-34
ENSMUSG00000040447	Spns2	8	23	-1.42	0.029
ENSMUSG00000033788	Dysf	44	118	-1.42	7.5e-09
ENSMUSG00000056296	Synpr	6	18	-1.42	0.038
ENSMUSG00000002992	Apoc2	114	306	-1.42	1.2e-20
ENSMUSG00000047793	Sned1	100	267	-1.41	2.7e-13
ENSMUSG00000037855	Zfp365	38	101	-1.41	3.4e-08
ENSMUSG00000041688	Amot	39	104	-1.41	2.4e-07
ENSMUSG00000021303	Gng4	10	27	-1.41	0.01
ENSMUSG00000048895	Cdk5r1	29	78	-1.41	4.1e-06
ENSMUSG00000034675	Dbn1	138	368	-1.41	4.5e-24
ENSMUSG00000004360	9330159F19Rik	19	50	-1.41	0.00015
ENSMUSG00000004558	Ndrg2	61	162	-1.41	7.9e-12
ENSMUSG00000035799	Twist1	16	43	-1.41	0.0011
ENSMUSG00000034818	Celf5	15	40	-1.41	0.0018
ENSMUSG00000034227	Foxj1	65	172	-1.41	2e-11
ENSMUSG00000035413	Tmem98	20	53	-1.4	0.00011
ENSMUSG00000027894	Slc6a17	14	36	-1.4	0.0019
ENSMUSG00000038916	Soga3	25	68	-1.4	1.6e-05
ENSMUSG00000048402	Gli2	18	47	-1.4	0.00039
ENSMUSG00000029673	Auts2	32	85	-1.4	1.7e-06
ENSMUSG00000032064	Dixdc1	18	48	-1.4	0.0007
ENSMUSG00000027849	Syt6	11	30	-1.39	0.0074
ENSMUSG00000022208	Jph4	7	19	-1.39	0.038
ENSMUSG00000028780	Sema3c	28	75	-1.38	4.7e-06
ENSMUSG00000034813	Grip1	13	35	-1.38	0.003
ENSMUSG00000034981	Parm1	10	27	-1.38	0.016
ENSMUSG00000048747	E130114P18Rik	10	28	-1.38	0.015
ENSMUSG00000070469	Adamtsl3	35	92	-1.38	2.1e-06
ENSMUSG00000025887	Casp12	18	48	-1.38	0.00032
ENSMUSG00000024730	Ms4a8a	98	256	-1.38	3.5e-16
ENSMUSG00000027820	Mme	7	18	-1.38	0.047
ENSMUSG00000038668	Lpar1	31	80	-1.38	2.6e-06
ENSMUSG00000051177	Plcb1	155	403	-1.37	1.6e-23
ENSMUSG00000020010	Vnn3	8	22	-1.37	0.027
ENSMUSG00000021130	Galnt16	42	111	-1.37	9.1e-08
ENSMUSG00000066705	Fxyd6	20	52	-1.37	0.00047
ENSMUSG00000074364	Ehd2	85	222	-1.37	4.5e-13
ENSMUSG00000020121	Srgap1	35	91	-1.37	2.3e-06
ENSMUSG00000030093	Wnt7a	13	33	-1.37	0.0041
ENSMUSG00000023367	Tmem176a	76	198	-1.37	2.6e-12
ENSMUSG00000026211	Obsl1	39	101	-1.37	1.4e-07
ENSMUSG00000033981	Gria2	44	115	-1.36	5.2e-07
ENSMUSG00000039058	Ak5	20	52	-1.36	0.00024
ENSMUSG00000045180	Shroom2	25	64	-1.36	7.2e-05
ENSMUSG00000032216	Nedd4	859	2213	-1.36	1.8e-71
ENSMUSG00000001663	Gstt1	9	25	-1.36	0.016
ENSMUSG00000012428	Steap4	20	53	-1.36	0.00022
ENSMUSG00000031119	Gpc4	92	237	-1.36	1.5e-15
ENSMUSG00000029778	Adcyap1r1	35	91	-1.36	1.1e-06
ENSMUSG00000022594	Lynx1	24	62	-1.36	4.3e-05
ENSMUSG00000031616	Ednra	22	57	-1.36	0.00011
ENSMUSG00000033420	Antxr1	111	283	-1.35	3.3e-15
ENSMUSG00000042804	Gpr153	25	65	-1.35	4e-05
ENSMUSG00000037846	Rtkn2	10	27	-1.35	0.012
ENSMUSG00000005338	Cadm3	17	43	-1.35	0.003
ENSMUSG00000045215	Asxl3	16	41	-1.35	0.0021
ENSMUSG00000032068	1600029D21Rik	699	1783	-1.35	2.1e-39
ENSMUSG00000059493	Nhs	14	36	-1.35	0.0041
ENSMUSG00000025608	Podxl	40	104	-1.35	2e-07
ENSMUSG00000039809	Gabbr2	18	48	-1.35	0.00062
ENSMUSG00000016262	Sertad4	9	23	-1.34	0.028
ENSMUSG00000039542	Ncam1	112	287	-1.34	3.7e-17
ENSMUSG00000017734	Dbndd2	12	31	-1.34	0.0066
ENSMUSG00000048562	Sp8	7	20	-1.34	0.037
ENSMUSG00000030551	Nr2f2	77	194	-1.34	5.3e-12
ENSMUSG00000030849	Fgfr2	55	142	-1.34	6.1e-08
ENSMUSG00000045954	Sdpr	12	30	-1.34	0.011
ENSMUSG00000030782	Tgfb1i1	63	160	-1.34	3.4e-10
ENSMUSG00000036834	Plch1	14	37	-1.34	0.0027
ENSMUSG00000034730	Bai1	38	96	-1.34	6.4e-07
ENSMUSG00000061751	Kalrn	22	57	-1.34	0.00027
ENSMUSG00000019851	Perp	129	325	-1.33	1e-18
ENSMUSG00000028444	Cntfr	14	35	-1.33	0.0041
ENSMUSG00000037541	Shank2	11	29	-1.33	0.013
ENSMUSG00000041729	Coro2b	73	184	-1.33	2.7e-12
ENSMUSG00000015222	Map2	147	369	-1.33	2.3e-21
ENSMUSG00000025083	Afap1l2	62	157	-1.33	2.6e-10
ENSMUSG00000042156	Dzip1	39	99	-1.33	5.4e-07
ENSMUSG00000079056	Kcnip3	13	33	-1.32	0.0057
ENSMUSG00000024665	Fads2	202	507	-1.32	1.3e-26
ENSMUSG00000048644	Ctxn1	50	126	-1.32	5.7e-08
ENSMUSG00000074415	2610203C20Rik	102	256	-1.32	5.4e-16
ENSMUSG00000039217	Il18	58	146	-1.32	5e-09
ENSMUSG00000044117	2900011O08Rik	15	39	-1.32	0.0028
ENSMUSG00000038816	Ctnnal1	59	147	-1.32	4.1e-10
ENSMUSG00000042616	Oscp1	38	95	-1.32	1.2e-06
ENSMUSG00000022548	Apod	10	27	-1.32	0.019
ENSMUSG00000074457	S100a16	26	67	-1.32	8.9e-05
ENSMUSG00000075254	Heg1	215	539	-1.32	7.5e-24
ENSMUSG00000020627	Klhl29	22	57	-1.32	0.00034
ENSMUSG00000067279	Ppp1r3c	32	81	-1.32	4e-06
ENSMUSG00000021379	Id4	33	84	-1.31	9.1e-06
ENSMUSG00000048142	Nat8l	141	351	-1.31	1.3e-19
ENSMUSG00000041073	Nacad	17	43	-1.31	0.0017
ENSMUSG00000020623	Map2k6	47	117	-1.31	3.7e-08
ENSMUSG00000020524	Gria1	30	75	-1.31	3.3e-05
ENSMUSG00000028179	Cth	14	37	-1.31	0.0054
ENSMUSG00000045103	Dmd	60	150	-1.31	3e-10
ENSMUSG00000014164	Klhl3	20	51	-1.31	0.00049
ENSMUSG00000031297	Slc7a3	9	23	-1.31	0.035
ENSMUSG00000034780	B3galt1	9	22	-1.3	0.03
ENSMUSG00000021057	Akap5	43	107	-1.3	1e-07
ENSMUSG00000040856	Dlk1	15	38	-1.3	0.0041
ENSMUSG00000031290	Lrch2	21	53	-1.3	0.00034
ENSMUSG00000031385	Plxnb3	60	150	-1.3	6.6e-10
ENSMUSG00000022332	Khdrbs3	19	48	-1.3	0.0008
ENSMUSG00000051515	Fam181b	10	25	-1.3	0.029
ENSMUSG00000001507	Itga3	65	162	-1.3	6e-09
ENSMUSG00000026890	Lhx6	11	29	-1.3	0.019
ENSMUSG00000032271	Nnmt	9	22	-1.3	0.028
ENSMUSG00000042757	Tmem108	29	71	-1.3	2.7e-05
ENSMUSG00000027500	Stmn2	69	171	-1.29	6.5e-11
ENSMUSG00000071398	2410004P03Rik	9	22	-1.29	0.036
ENSMUSG00000037138	Aff3	17	43	-1.29	0.0024
ENSMUSG00000032087	Dscaml1	10	25	-1.29	0.026
ENSMUSG00000000901	Mmp11	36	90	-1.29	8.8e-06
ENSMUSG00000020086	H2afy2	27	67	-1.29	5.9e-05
ENSMUSG00000006576	Slc4a3	29	73	-1.29	3.6e-05
ENSMUSG00000022340	Sybu	9	24	-1.29	0.036
ENSMUSG00000021986	Amer2	10	24	-1.29	0.024
ENSMUSG00000029838	Ptn	97	239	-1.29	1.3e-12
ENSMUSG00000048814	Lonrf2	12	30	-1.28	0.014
ENSMUSG00000067878	Mtap7d3	47	114	-1.28	1e-07
ENSMUSG00000049804	Armcx4	46	113	-1.28	1.7e-07
ENSMUSG00000032420	Nt5e	208	506	-1.28	2.1e-17
ENSMUSG00000068735	Trp53i11	26	63	-1.28	0.00013
ENSMUSG00000058571	Gpc6	66	160	-1.28	5.2e-09
ENSMUSG00000021186	Fbln5	24	60	-1.28	0.001
ENSMUSG00000041741	Pde3a	13	32	-1.28	0.012
ENSMUSG00000026271	Gpr35	241	588	-1.28	2.7e-28
ENSMUSG00000032816	Igdcc4	81	198	-1.28	5.3e-12
ENSMUSG00000034958	Atcay	9	22	-1.28	0.035
ENSMUSG00000040809	Chi3l3	380	924	-1.28	5.1e-28
ENSMUSG00000040564	Apoc1	30	73	-1.27	5.7e-05
ENSMUSG00000026587	Astn1	53	129	-1.27	2e-08
ENSMUSG00000031737	Irx5	9	23	-1.27	0.028
ENSMUSG00000039607	Rbms3	33	82	-1.27	1e-05
ENSMUSG00000023391	Dlx2	23	57	-1.27	0.00028
ENSMUSG00000046192	Iqub	8	21	-1.27	0.041
ENSMUSG00000005237	Dnah2	8	21	-1.27	0.044
ENSMUSG00000033419	Snap91	11	27	-1.27	0.015
ENSMUSG00000035936	Aldh5a1	23	56	-1.27	0.00042
ENSMUSG00000025478	Dpysl4	9	23	-1.27	0.032
ENSMUSG00000037852	Cpe	293	709	-1.27	3.4e-32
ENSMUSG00000026204	Ptprn	57	138	-1.27	6.4e-08
ENSMUSG00000038143	Stox2	138	334	-1.26	1.3e-18
ENSMUSG00000023885	Thbs2	692	1666	-1.26	4.4e-50
ENSMUSG00000059336	Slc14a1	27	66	-1.26	0.0001
ENSMUSG00000060227	Casc4	88	213	-1.26	1.6e-12
ENSMUSG00000010021	Kif19a	43	103	-1.26	9.6e-07
ENSMUSG00000030519	Apba2	14	33	-1.26	0.0095
ENSMUSG00000023886	Smoc2	14	35	-1.26	0.0072
ENSMUSG00000029510	Gpc2	46	111	-1.26	9e-07
ENSMUSG00000029093	Sorcs2	72	173	-1.26	3.6e-10
ENSMUSG00000035390	Brsk1	13	31	-1.26	0.012
ENSMUSG00000041954	Tnfrsf18	20	49	-1.26	0.0012
ENSMUSG00000027499	Pkia	36	87	-1.26	9.6e-06
ENSMUSG00000002289	Angptl4	159	379	-1.26	5e-20
ENSMUSG00000072214	5-Sep	66	157	-1.25	5.2e-09
ENSMUSG00000040690	Col16a1	55	132	-1.25	5.1e-08
ENSMUSG00000031595	Pdgfrl	16	39	-1.25	0.0058
ENSMUSG00000049281	Scn3b	19	47	-1.25	0.002
ENSMUSG00000071604	Fam189a2	72	171	-1.25	1.1e-10
ENSMUSG00000022528	Hes1	26	63	-1.24	0.0006
ENSMUSG00000038296	Galnt18	19	45	-1.24	0.0022
ENSMUSG00000035829	Ppp1r26	12	29	-1.24	0.014
ENSMUSG00000005373	Mlxipl	138	328	-1.24	4.2e-14
ENSMUSG00000033295	Ptprf	204	483	-1.24	8.3e-22
ENSMUSG00000072964	Bhlhb9	49	116	-1.24	5.4e-07
ENSMUSG00000017491	Rarb	19	46	-1.24	0.0016
ENSMUSG00000039323	Igfbp2	398	942	-1.24	1.1e-33
ENSMUSG00000019359	Gdpd2	13	32	-1.24	0.011
ENSMUSG00000071847	Apcdd1	22	51	-1.24	0.0015
ENSMUSG00000020019	Ntn4	28	66	-1.23	0.00015
ENSMUSG00000002475	Abhd3	39	91	-1.23	6.6e-06
ENSMUSG00000056679	Gpr173	14	32	-1.23	0.0099
ENSMUSG00000093460	Six3os1	29	69	-1.23	0.00023
ENSMUSG00000025491	Ifitm1	12	29	-1.23	0.015
ENSMUSG00000060548	Tnfrsf19	24	59	-1.23	0.0007
ENSMUSG00000011256	Adam19	116	273	-1.23	7.8e-14
ENSMUSG00000078566	Bnip3	105	247	-1.23	0.011
ENSMUSG00000021253	Tgfb3	45	105	-1.22	1.3e-06
ENSMUSG00000030739	Myh14	16	37	-1.22	0.0071
ENSMUSG00000029406	Pitpnm2	174	406	-1.22	1.2e-14
ENSMUSG00000028789	Adc	26	60	-1.22	0.00034
ENSMUSG00000026442	Nfasc	56	132	-1.22	3.6e-08
ENSMUSG00000030310	Slc6a1	33	77	-1.22	0.00016
ENSMUSG00000020000	Moxd1	11	27	-1.22	0.022
ENSMUSG00000022231	Sema5a	20	46	-1.21	0.0029
ENSMUSG00000092021	Gbp11	24	55	-1.21	0.00086
ENSMUSG00000028597	Gpx7	20	47	-1.21	0.0025
ENSMUSG00000031548	Sfrp1	120	280	-1.21	3e-13
ENSMUSG00000040473	A330021E22Rik	13	31	-1.21	0.013
ENSMUSG00000025006	Sorbs1	124	287	-1.21	4.5e-14
ENSMUSG00000028226	Mmp16	16	38	-1.21	0.0063
ENSMUSG00000024347	Psd2	24	57	-1.21	0.00096
ENSMUSG00000040836	Gpr161	11	25	-1.21	0.032
ENSMUSG00000026489	Adck3	31	74	-1.21	0.00015
ENSMUSG00000001281	Itgb7	16	37	-1.21	0.016
ENSMUSG00000022762	Ncam2	15	36	-1.21	0.011
ENSMUSG00000030411	Nova2	35	82	-1.21	7.5e-05
ENSMUSG00000026586	Prrx1	118	274	-1.2	6.4e-15
ENSMUSG00000026980	Ly75	278	640	-1.2	6.7e-26
ENSMUSG00000050730	Arhgap42	27	63	-1.2	0.00044
ENSMUSG00000071856	Mcc	32	74	-1.2	0.00011
ENSMUSG00000060961	Slc4a4	108	249	-1.2	3e-13
ENSMUSG00000006154	Eps8l1	22	51	-1.2	0.0012
ENSMUSG00000027223	Mapk8ip1	48	110	-1.2	6.6e-07
ENSMUSG00000020014	Gm872	12	29	-1.2	0.022
ENSMUSG00000031778	Cx3cl1	109	251	-1.2	5.3e-12
ENSMUSG00000002688	Prkd1	12	28	-1.2	0.024
ENSMUSG00000000794	Kcnn3	99	227	-1.2	6.5e-11
ENSMUSG00000029603	Dtx1	17	40	-1.2	0.0074
ENSMUSG00000052516	Robo2	63	145	-1.2	2.3e-07
ENSMUSG00000025207	Sema4g	17	41	-1.2	0.0049
ENSMUSG00000021589	Rhobtb3	65	148	-1.19	1.6e-08
ENSMUSG00000031428	Zcchc18	31	72	-1.19	7.5e-05
ENSMUSG00000067586	S1pr3	205	468	-1.19	1.2e-22
ENSMUSG00000033722	BC034090	13	31	-1.19	0.018
ENSMUSG00000062444	Ap3b2	13	31	-1.18	0.022
ENSMUSG00000020108	Ddit4	84	192	-1.18	7.9e-11
ENSMUSG00000050994	Adgb	99	226	-1.18	6.1e-11
ENSMUSG00000026173	Plcd4	25	57	-1.18	0.00086
ENSMUSG00000020601	Trib2	51	116	-1.18	5.1e-07
ENSMUSG00000057614	Gnai1	19	45	-1.18	0.0029
ENSMUSG00000003617	Cp	688	1561	-1.18	1.2e-33
ENSMUSG00000028137	Celf3	25	56	-1.18	0.0012
ENSMUSG00000006784	Ttc25	15	36	-1.18	0.0095
ENSMUSG00000068874	Selenbp1	44	102	-1.18	8.4e-06
ENSMUSG00000034686	Prr7	10	23	-1.18	0.048
ENSMUSG00000031626	Sorbs2	184	417	-1.18	1.6e-19
ENSMUSG00000039533	Mmd2	44	99	-1.18	7.4e-06
ENSMUSG00000031327	Chic1	12	29	-1.18	0.029
ENSMUSG00000027966	Col11a1	79	180	-1.18	1.5e-08
ENSMUSG00000000244	Tspan32	171	388	-1.18	2e-17
ENSMUSG00000006235	Epor	14	32	-1.18	0.024
ENSMUSG00000028364	Tnc	1806	4085	-1.18	2.1e-58
ENSMUSG00000002808	Epdr1	38	87	-1.17	5e-05
ENSMUSG00000041889	Shisa4	122	277	-1.17	2.4e-09
ENSMUSG00000025213	Kazald1	32	74	-1.17	0.00049
ENSMUSG00000017390	Aldoc	412	930	-1.17	5.8e-33
ENSMUSG00000031099	Smarca1	10	24	-1.17	0.045
ENSMUSG00000036377	C530008M17Rik	55	125	-1.17	2.9e-07
ENSMUSG00000039683	Sdk1	22	50	-1.17	0.0029
ENSMUSG00000031825	Crispld2	15	35	-1.17	0.012
ENSMUSG00000038805	Six3	14	32	-1.17	0.027
ENSMUSG00000035246	Pcyt1b	27	61	-1.17	0.0011
ENSMUSG00000031734	Irx3	12	27	-1.17	0.048
ENSMUSG00000010064	Slc38a3	53	121	-1.17	3.6e-06
ENSMUSG00000025265	Fgd1	21	49	-1.17	0.0049
ENSMUSG00000019987	Arg1	13776	30877	-1.16	4.6e-42
ENSMUSG00000055782	Abcd2	1517	3400	-1.16	3.2e-47
ENSMUSG00000033578	Tmem35	11	25	-1.16	0.047
ENSMUSG00000036995	Asap3	44	100	-1.16	5.9e-06
ENSMUSG00000028883	Sema3a	40	90	-1.16	1.3e-05
ENSMUSG00000035835	BC005764	126	282	-1.16	7.2e-14
ENSMUSG00000049313	Sorl1	475	1062	-1.16	2.3e-37
ENSMUSG00000024268	Celf4	26	59	-1.16	0.0011
ENSMUSG00000055980	Irs1	49	110	-1.16	4.6e-06
ENSMUSG00000042873	Lhfpl4	15	34	-1.16	0.02
ENSMUSG00000008575	Nfib	278	621	-1.16	4.2e-26
ENSMUSG00000070498	Tmem132b	46	102	-1.16	7.2e-06
ENSMUSG00000055320	Tead1	172	386	-1.16	7.7e-15
ENSMUSG00000058070	Eml1	58	130	-1.15	3.4e-07
ENSMUSG00000029309	Sparcl1	214	478	-1.15	1.1e-19
ENSMUSG00000038146	Notch3	55	123	-1.15	3.8e-07
ENSMUSG00000052133	Sema5b	11	25	-1.15	0.047
ENSMUSG00000025892	Gria4	11	26	-1.15	0.047
ENSMUSG00000028782	Bai2	57	127	-1.15	2.9e-06
ENSMUSG00000052727	Map1b	656	1456	-1.15	5e-39
ENSMUSG00000048126	Col6a3	133	296	-1.15	3.3e-14
ENSMUSG00000018381	Abi3	49	110	-1.15	2.2e-06
ENSMUSG00000036334	Igsf10	56	125	-1.15	3.1e-07
ENSMUSG00000029314	Agpat9	62	137	-1.15	2.9e-06
ENSMUSG00000000142	Axin2	28	63	-1.15	0.00044
ENSMUSG00000027962	Vcam1	165	365	-1.15	1.6e-17
ENSMUSG00000063727	Tnfrsf11b	15	35	-1.15	0.012
ENSMUSG00000037784	Dzip1l	31	69	-1.15	0.00029
ENSMUSG00000047238	Mageh1	14	33	-1.14	0.018
ENSMUSG00000090828	Sox2ot	32	71	-1.14	0.00098
ENSMUSG00000037060	Prkcdbp	30	68	-1.14	0.00063
ENSMUSG00000033768	Nrxn2	66	146	-1.14	4.1e-07
ENSMUSG00000038807	Rap1gap2	130	289	-1.14	5.3e-14
ENSMUSG00000041117	Ccdc8	19	43	-1.14	0.0056
ENSMUSG00000033569	Bai3	14	30	-1.14	0.022
ENSMUSG00000044807	Zfp354c	38	85	-1.14	5.1e-05
ENSMUSG00000026620	Mark1	32	71	-1.14	0.0002
ENSMUSG00000025938	Slco5a1	21	47	-1.14	0.0031
ENSMUSG00000024998	Plce1	81	178	-1.14	3.2e-09
ENSMUSG00000028464	Tpm2	82	183	-1.14	1e-08
ENSMUSG00000070047	Fat1	838	1840	-1.14	1.8e-36
ENSMUSG00000001120	Pcbp3	24	52	-1.13	0.0023
ENSMUSG00000059173	Pde1a	44	96	-1.13	2.8e-05
ENSMUSG00000039943	Plcb4	28	63	-1.13	0.00052
ENSMUSG00000026463	Atp2b4	187	410	-1.13	1.2e-18
ENSMUSG00000053110	Yap1	80	176	-1.13	4.5e-09
ENSMUSG00000039601	Rcan2	36	80	-1.13	9.4e-05
ENSMUSG00000031561	Tenm3	174	383	-1.13	1.4e-17
ENSMUSG00000013974	1810033B17Rik	517	1134	-1.13	1.5e-32
ENSMUSG00000034573	Ptpn13	64	140	-1.13	1e-07
ENSMUSG00000006362	Cbfa2t3	60	131	-1.13	6.8e-06
ENSMUSG00000034684	Sema3f	17	37	-1.13	0.016
ENSMUSG00000045333	Zfp423	22	49	-1.13	0.0038
ENSMUSG00000050069	Grem2	15	34	-1.13	0.02
ENSMUSG00000032311	Nrg4	65	144	-1.13	7e-08
ENSMUSG00000024501	Dpysl3	439	960	-1.13	6.4e-31
ENSMUSG00000037010	Apln	32	70	-1.12	0.0025
ENSMUSG00000070858	Gm1673	25	55	-1.12	0.004
ENSMUSG00000079445	B3gnt7	377	821	-1.12	3.2e-26
ENSMUSG00000026443	Lrrn2	27	59	-1.12	0.0026
ENSMUSG00000041577	Prelp	48	105	-1.12	3.9e-05
ENSMUSG00000040537	Adam22	53	116	-1.12	8.1e-06
ENSMUSG00000033965	Slc16a2	84	184	-1.12	6.3e-09
ENSMUSG00000028399	Ptprd	31	68	-1.12	0.00037
ENSMUSG00000092035	Peg10	89	195	-1.12	7.9e-10
ENSMUSG00000038552	Fndc4	23	50	-1.12	0.0069
ENSMUSG00000027560	Dok5	15	34	-1.12	0.017
ENSMUSG00000030796	Tead2	47	101	-1.12	0.00019
ENSMUSG00000028919	Arhgef19	22	48	-1.12	0.0032
ENSMUSG00000048376	F2r	118	258	-1.12	1.8e-12
ENSMUSG00000021760	Gpx8	47	103	-1.11	1.1e-05
ENSMUSG00000078780	Gm5150	67	145	-1.11	6.3e-07
ENSMUSG00000016024	Lbp	42	91	-1.11	3.7e-05
ENSMUSG00000026576	Atp1b1	153	331	-1.11	3.6e-14
ENSMUSG00000016028	Celsr1	37	81	-1.11	0.00022
ENSMUSG00000024968	Rcor2	21	47	-1.11	0.0046
ENSMUSG00000003534	Ddr1	224	485	-1.11	8.4e-21
ENSMUSG00000037605	Lphn3	111	240	-1.11	9.4e-12
ENSMUSG00000027015	Cybrd1	66	144	-1.11	1.6e-07
ENSMUSG00000066607	6030419C18Rik	18	40	-1.11	0.013
ENSMUSG00000034040	Wbscr17	38	83	-1.11	0.00016
ENSMUSG00000050334	C130071C03Rik	26	58	-1.11	0.0012
ENSMUSG00000029122	Evc	28	61	-1.11	0.0012
ENSMUSG00000026109	Tmeff2	19	42	-1.11	0.011
ENSMUSG00000031239	Itm2a	19	42	-1.11	0.0066
ENSMUSG00000030554	Synm	14	30	-1.11	0.034
ENSMUSG00000022840	Adcy5	29	65	-1.11	0.0012
ENSMUSG00000054263	Lifr	219	471	-1.11	2.3e-17
ENSMUSG00000025318	Jph3	15	34	-1.11	0.023
ENSMUSG00000049521	Cdc42ep1	49	106	-1.11	1.1e-05
ENSMUSG00000006930	Hap1	16	35	-1.11	0.017
ENSMUSG00000062070	Pgk1	33	71	-1.1	0.00078
ENSMUSG00000026249	Serpine2	205	441	-1.1	2.7e-18
ENSMUSG00000025666	Tmem47	133	286	-1.1	1.4e-09
ENSMUSG00000041556	Fbxo2	47	103	-1.1	1.4e-05
ENSMUSG00000032702	Kank1	32	69	-1.1	0.00064
ENSMUSG00000027200	Sema6d	102	219	-1.1	3.3e-10
ENSMUSG00000032060	Cryab	67	144	-1.1	4e-06
ENSMUSG00000030772	Dkk3	46	99	-1.1	1.7e-05
ENSMUSG00000039405	Prss23	36	77	-1.1	0.00017
ENSMUSG00000029410	Ppef2	15	32	-1.1	0.02
ENSMUSG00000048388	Fam171b	73	158	-1.1	7e-08
ENSMUSG00000075012	Fjx1	21	46	-1.1	0.0062
ENSMUSG00000004031	Brinp2	20	43	-1.09	0.0091
ENSMUSG00000004044	Ptrf	476	1017	-1.09	4.4e-30
ENSMUSG00000039485	Tspyl4	58	124	-1.09	1.3e-06
ENSMUSG00000027463	Slc52a3	185	395	-1.09	4.5e-16
ENSMUSG00000047146	Tet1	16	34	-1.09	0.018
ENSMUSG00000046314	Stxbp6	19	40	-1.09	0.012
ENSMUSG00000031748	Gnao1	87	186	-1.09	1.5e-08
ENSMUSG00000043903	Gm22	25	53	-1.09	0.0045
ENSMUSG00000039278	Pcsk1n	17	36	-1.09	0.019
ENSMUSG00000032625	Thsd7a	22	46	-1.09	0.0073
ENSMUSG00000047261	Gap43	50	107	-1.09	1.1e-05
ENSMUSG00000027217	Tspan18	63	134	-1.08	1.5e-06
ENSMUSG00000063455	D630045J12Rik	48	102	-1.08	0.00028
ENSMUSG00000021182	Ccdc88c	288	611	-1.08	5.3e-20
ENSMUSG00000036587	Fut7	41	88	-1.08	6.1e-05
ENSMUSG00000013033	Lphn1	119	252	-1.08	1.5e-11
ENSMUSG00000037032	Apbb1	30	64	-1.08	0.0009
ENSMUSG00000075010	AW112010	40	86	-1.08	0.0001
ENSMUSG00000031955	Bcar1	71	151	-1.08	7.2e-07
ENSMUSG00000032281	Acsbg1	38	80	-1.08	0.00028
ENSMUSG00000020846	Fam101b	15	32	-1.08	0.026
ENSMUSG00000021782	Dlg5	100	211	-1.08	5.8e-09
ENSMUSG00000051682	Treml4	24	52	-1.08	0.0037
ENSMUSG00000054256	Msi1	51	109	-1.07	2.4e-05
ENSMUSG00000022687	Boc	31	66	-1.07	0.001
ENSMUSG00000026235	Epha4	36	76	-1.07	0.00069
ENSMUSG00000020950	Foxg1	33	69	-1.07	0.00052
ENSMUSG00000028664	Ephb2	75	159	-1.07	1.7e-06
ENSMUSG00000021765	Fst	17	36	-1.07	0.022
ENSMUSG00000020614	Fam20a	35	73	-1.07	0.00041
ENSMUSG00000052415	Tchh	40	85	-1.07	0.00023
ENSMUSG00000089901	Gm8113	16	34	-1.07	0.025
ENSMUSG00000045659	Plekha7	38	79	-1.07	0.0002
ENSMUSG00000085133	B930095G15Rik	17	36	-1.07	0.022
ENSMUSG00000021010	Npas3	41	87	-1.07	0.00034
ENSMUSG00000007872	Id3	141	294	-1.07	1.1e-12
ENSMUSG00000055254	Ntrk2	267	560	-1.07	2.5e-21
ENSMUSG00000038156	Spon1	40	84	-1.07	0.00011
ENSMUSG00000041120	Nbl1	41	85	-1.06	0.00018
ENSMUSG00000030077	Chl1	179	375	-1.06	4.1e-15
ENSMUSG00000040037	Negr1	15	32	-1.06	0.04
ENSMUSG00000020052	Ascl1	19	40	-1.06	0.015
ENSMUSG00000000440	Pparg	452	942	-1.06	8.8e-29
ENSMUSG00000053646	Plxnb1	113	237	-1.06	7.4e-10
ENSMUSG00000072594	Gm16439	55	115	-1.06	0.0002
ENSMUSG00000048988	Elfn1	48	100	-1.06	7.2e-05
ENSMUSG00000022555	Dgat1	357	744	-1.06	3.4e-26
ENSMUSG00000042751	Nmnat2	33	70	-1.06	0.00069
ENSMUSG00000031990	Jam3	35	74	-1.06	0.00055
ENSMUSG00000032018	Sc5d	324	677	-1.06	4.3e-21
ENSMUSG00000016194	Hsd11b1	21	45	-1.06	0.012
ENSMUSG00000022790	Igsf11	96	201	-1.06	2.3e-09
ENSMUSG00000022408	Fam83f	30	63	-1.05	0.0016
ENSMUSG00000031951	Tmem231	15	31	-1.05	0.029
ENSMUSG00000039716	Dock3	19	40	-1.05	0.012
ENSMUSG00000007783	Cpt1c	62	130	-1.05	6.8e-06
ENSMUSG00000032036	Kirrel3	13	27	-1.05	0.049
ENSMUSG00000015599	Ttbk1	14	30	-1.05	0.034
ENSMUSG00000026424	Gpr37l1	18	38	-1.05	0.02
ENSMUSG00000039476	Prrx2	18	37	-1.05	0.025
ENSMUSG00000032131	Abcg4	14	30	-1.05	0.042
ENSMUSG00000046056	Sbsn	14	29	-1.05	0.045
ENSMUSG00000014602	Kif1a	204	420	-1.05	3.6e-15
ENSMUSG00000032174	Icam5	16	34	-1.05	0.032
ENSMUSG00000028354	Fmn2	21	45	-1.05	0.013
ENSMUSG00000018604	Tbx3	23	47	-1.04	0.01
ENSMUSG00000019889	Ptprk	42	88	-1.04	0.0002
ENSMUSG00000057880	Abat	44	92	-1.04	8.9e-05
ENSMUSG00000039239	Tgfb2	52	108	-1.04	4.2e-05
ENSMUSG00000021087	Rtn1	141	292	-1.04	7e-11
ENSMUSG00000029636	Wasf3	18	38	-1.04	0.016
ENSMUSG00000038777	Sema6c	18	37	-1.04	0.021
ENSMUSG00000069171	Nr2f1	63	130	-1.04	3.3e-06
ENSMUSG00000039347	Atp6v0e2	68	139	-1.04	1.5e-06
ENSMUSG00000028655	Mfsd2a	30	61	-1.04	0.0018
ENSMUSG00000041548	Hspb8	159	327	-1.04	2.6e-13
ENSMUSG00000024330	Col11a2	18	38	-1.04	0.024
ENSMUSG00000025867	Cplx2	35	73	-1.04	0.00067
ENSMUSG00000025656	Arhgef9	44	91	-1.04	0.00012
ENSMUSG00000027605	Acss2	51	105	-1.04	3.4e-05
ENSMUSG00000044033	Ccdc141	16	34	-1.03	0.027
ENSMUSG00000040488	Ltbp4	32	65	-1.03	0.0017
ENSMUSG00000029381	Shroom3	128	263	-1.03	2.3e-10
ENSMUSG00000021097	Clmn	301	614	-1.03	1.5e-21
ENSMUSG00000022044	Stmn4	19	40	-1.03	0.017
ENSMUSG00000027254	Map1a	173	354	-1.03	6.6e-13
ENSMUSG00000041329	Atp1b2	740	1512	-1.03	7.6e-26
ENSMUSG00000030701	Plekhb1	37	75	-1.03	0.00051
ENSMUSG00000047085	Lrrc4b	51	104	-1.03	0.00013
ENSMUSG00000041734	Kirrel	136	278	-1.03	8.3e-11
ENSMUSG00000056486	Chn1	16	33	-1.03	0.031
ENSMUSG00000053141	Ptprt	15	31	-1.03	0.042
ENSMUSG00000026303	Mlph	28	58	-1.03	0.0049
ENSMUSG00000001802	Lrp3	18	36	-1.02	0.026
ENSMUSG00000047181	Samd14	36	75	-1.02	0.001
ENSMUSG00000064115	Cadm2	34	71	-1.02	0.0012
ENSMUSG00000029581	Fscn1	248	506	-1.02	8.7e-16
ENSMUSG00000033585	Ndn	44	89	-1.02	0.00044
ENSMUSG00000051817	Sox12	32	66	-1.02	0.002
ENSMUSG00000031443	F7	1267	2566	-1.02	3.5e-42
ENSMUSG00000015314	Slamf6	26	54	-1.02	0.0039
ENSMUSG00000026764	Kif5c	92	187	-1.01	4.4e-08
ENSMUSG00000059921	Unc5c	27	55	-1.01	0.0048
ENSMUSG00000029299	Abcg3	139	282	-1.01	1.3e-09
ENSMUSG00000025812	Pard3	39	78	-1.01	0.00053
ENSMUSG00000018849	Wwc1	131	266	-1.01	2.2e-09
ENSMUSG00000056145	AI504432	295	595	-1.01	7.8e-17
ENSMUSG00000038527	C1rl	87	176	-1.01	1.1e-07
ENSMUSG00000003378	Grik5	73	148	-1.01	6.2e-06
ENSMUSG00000046743	Fat4	64	131	-1.01	6.2e-06
ENSMUSG00000054252	Fgfr3	63	127	-1	8.9e-06
ENSMUSG00000047996	Prrg1	20	40	-1	0.018
ENSMUSG00000020932	Gfap	876	1755	-1	1.4e-31

## Sheet: Neuron_down
Genes downregulated by CCR5-deficiency in neurons
ENSEMBL ID	Gene symbol	Mean normalized count		Log2 fold change	FDR
		uninfected WT	uninfected CCR5KO
ENSMUSG00000020713	Gh	83	4	3.84	2.5e-09
ENSMUSG00000086503	Xist	7581	1196	2.66	1.4e-283
ENSMUSG00000026043	Col3a1	128	25	2.3	4.1e-09
ENSMUSG00000001506	Col1a1	220	56	2.04	2.1e-11
ENSMUSG00000022548	Apod	70	27	1.5	0.004
ENSMUSG00000029661	Col1a2	160	61	1.47	1.7e-05
ENSMUSG00000005397	Nid1	136	46	1.44	5.7e-05
ENSMUSG00000026193	Fn1	214	96	1.17	4.2e-05
ENSMUSG00000000031	H19	193	89	1.16	0.01

## Sheet: Neuron_up
Genes upregulated by CCR5-deficiency in neurons
ENSEMBL ID	Gene symbol	Mean normalized count		Log2 fold change	FDR
		uninfected WT	uninfected CCR5KO
ENSMUSG00000093077	Mir5105	244	2253	-3.2	0.0036
ENSMUSG00000069045	Ddx3y	118	486	-2.01	1.4e-39
ENSMUSG00000069049	Eif2s3y	120	463	-1.9	4.7e-37
ENSMUSG00000068457	Uty	64	223	-1.75	1.1e-20
ENSMUSG00000056673	Kdm5d	83	266	-1.67	3.1e-24
ENSMUSG00000035202	Lars2	265	846	-1.67	0.042
ENSMUSG00000061048	Cdh3	14	48	-1.66	0.0095
ENSMUSG00000022949	Clic6	92	290	-1.63	2.4e-15
ENSMUSG00000036169	Sostdc1	19	57	-1.61	0.00048
ENSMUSG00000068196	Col8a1	125	361	-1.51	7.8e-20
ENSMUSG00000001827	Folr1	37	102	-1.48	6.3e-05
ENSMUSG00000061808	Ttr	3100	8559	-1.46	0.00012
ENSMUSG00000030235	Slco1c1	26	71	-1.42	0.0017
ENSMUSG00000068323	Slc4a5	37	97	-1.39	1.7e-05
ENSMUSG00000032373	Car12	67	181	-1.39	4.5e-08
ENSMUSG00000021186	Fbln5	35	93	-1.34	0.00064
ENSMUSG00000048108	Tmem72	50	120	-1.29	0.00016
ENSMUSG00000022206	Npr3	41	101	-1.26	0.00014
ENSMUSG00000048583	Igf2	640	1545	-1.26	1.7e-20
ENSMUSG00000004655	Aqp1	41	96	-1.26	0.0032
ENSMUSG00000034739	Mfrp	59	132	-1.21	0.00018
ENSMUSG00000016918	Sulf1	193	445	-1.18	1.1e-09
ENSMUSG00000039323	Igfbp2	407	898	-1.13	0.019
ENSMUSG00000006205	Htra1	51	115	-1.13	0.0019
ENSMUSG00000020681	Ace	71	156	-1.13	2.7e-05
ENSMUSG00000059049	Frem1	36	81	-1.11	0.0039
ENSMUSG00000056174	Col8a2	58	120	-1.04	0.0006
